# Supplementary material for: Population history and ecology, in addition to climate, influence human stature and body proportions
Source: Sci Rep. 2021 Jan 11;11:274. doi: 10.1038/s41598-020-79501-w (PMC7801440; doi:10.1038/s41598-020-79501-w)
Supplement: Supplementary file 2 — Supplementary Information 2. [file 41598_2020_79501_MOESM2_ESM.xls]

## Sheet: Title sheet
Supplementary Tables 1 and 2 for
Population history and ecology, in addition to climate, influence human stature and body proportions
Emma Pomeroy1, Jay T. Stock2, and Jonathan C.K. Wells3
1 Department of Archaeology, University of Cambridge, Downing Street, Cambridge CB2 3DZ, UK
2 Department of Anthropology, Western University, London, Ontario, Canada, N6A 5C2
3 UCL Great Ormond Street Institute of Child Health, University College London, Great Ormond Street, London WC1N 3JH, UK

## Sheet: Supplementary Table 1 Males
Population number	Region	Country	Population	Notes	Reference	Date	Latitude	Longitude	Lower limb length (cm)	Sitting height (cm)	Stature (cm)	Standardised residual of lower limb length on sitting height	Maximum temperature of the warmest month (°C)	Minimum temperature of the coldest month (°C)	Maximum humidity (temperature adjusted)	NPP (tonnes of carbon m−2 yr−1 x 10-6)
1	Americas	Argentina	Yahgan		Hyades and Deniker 1891	1891	-68.1	-55.6	74.2	82.9	157.1	-1.29632	12.4	-2.1	-1.54468	5
2	Australia	Australia	Murrayians		Birdsell 1967	1967	145.1	-34.9	80.18	84.52	164.7	0.154092	32.3	3.7	0.4301	21282.1
3	Australia	Australia	Yalata	Abbie dataset	Macho and Freedman 1987	1967	131.6	-31.4	82.77	79.91	162.68	1.07939	30.6	5.7	-0.26621	8026.06
4	Australia	Australia	Aborigine		Abbie 1967	1967	121.8	-27.3	88.7	79.9	168.6	2.61039	36.8	4.7	0.142	5844.7
5	Africa	South Africa	Venda Urban Johannesberg		de Villiers 1972	1972	27.9	-26.3	82.28	84.61	166.89	0.689811	27.3	0.1	-0.13177	33674.6
6	Africa	Mozambique	Maputo		Padez et al. 2009	2009	32.6	-26	84.2796	87.0204	171.3	1.07099	30.8	12.6	-0.07154	5436.59
7	Americas	Brazil	Caingang		Keiter and Salzano 1963	1963	-51.8	-25.9	78.6	82.4	161	-0.135135	25.8	5.5	-0.03209	82268.2
8	Africa	Mozambique	Maputo		Padez et al. 2009	2009	32.6	-25.9	84.3047	87.3953	171.7	1.05675	30.8	12.9	-0.09347	6756.97
9	Africa	South Africa	Pedi - Rural		de Villiers 1979	1979	29.8	-24.8	81.45	85.37	166.82	0.433884	26.4	2	-0.64605	28847.6
10	Africa	South Africa	Pedi - Rural		de Villiers 1979	1979	29.9	-24.5	81.26	84.47	165.93	0.434958	28.9	3.9	-0.6462	23591.2
11	Australia	Australia	Arunta		Spencer and Gillen 1899	1899	134.5	-24	88.3642	78.0158	166.38	2.63353	37.1	3.8	-0.5369	7163.9
12	Australasia	Australia	Central		Campbell et al. 1936	1936	132.9	-23.9	85.4	82.1	167.5	1.63383	36.6	3.7	-0.50524	8198.49
13	Australia	Australia	Haast's bluff	Abbie dataset	Macho and Freedman 1987	1967	131.9	-23.5	87.39	81.33	168.72	2.1904	36.2	4	-0.44514	8004.73
14	Africa	South Africa	Venda Rural		de Villiers 1972	1972	30.6	-23	81.77	84.7	166.47	0.553492	31.3	10.5	-0.49	33220.1
15	Australia	Australia	Yuendumu	Abbie dataset	Macho and Freedman 1987	1967	131.8	-22.3	90.5	78.74	169.24	3.14292	36.2	5.7	-0.78496	9425.59
16	Africa	Namibia	!Kung San		Winkler and Kirchengast 1994	1994	14	-20.4	76.64	84.75	161.39	-0.77016	27.7	9.4	-1.1064	5204.42
17	Africa	Namibia	Haikum		Werner 1906	1906	18.7	-20.1	78.3	77	155.3	0.0879636	32.1	5.8	-1.21153	17027.6
18	Americas	Bolivia	Quichua		Chervin 1907	1907	-65.8	-19.6	74	84	158	-1.40845	21.5	-3.8	0.39431	10691.8
19	Africa	Namibia	!Kung San		Winkler and Kirchengast 1994	1994	20.5	-19.6	76.64	84.75	161.39	-0.77016	33.6	5.5	-1.32061	17669
20	Australia	Australia	Worgaia, Kaitish, Warramunga and Walpari, Tennant Creek region		Spencer and Gillen 1904	1904	134.2	-19.5	90.0762	82.3571	172.433	2.82422	37.6	11.1	-0.59675	11747.3
21	Americas	Bolivia	Quichua		Rouma 1933 in Gillen 1941	1933	-65.3	-19	74.9	85.2	160.1	-1.24311	24	3.2	-0.81007	22364.6
22	Africa	Namibia	!Kung, Nogau		Seiner and Staudinger 1912	1912	19.7	-18.8	76.5	79.6587	156.159	-0.524913	33.9	6.2	-1.43419	19367
23	Americas	Chile	Aymara		Mueller et al. 1978	1978	-70.3	-18.4	77.4	86.7	164.1	-0.682774	26.3	12.1	0.87427	2139.3
24	Americas	Chile	Aymara		Mueller et al. 1978	1978	-69.6	-18.4	75.61	84.47	160.08	-1.01986	21.1	-2.4	0.16783	7317.28
25	Americas	Bolivia	Aymara		Mueller et al. 1980	1980	-67.8	-18.2	75.49	85.41	160.9	-1.10286	18.6	-8.1	-0.17026	13481
26	Melanesia	Fiji	Melanesian		Clegg 1989	1989	178.5	-18.1	85.12	90.98	176.1	1.06984	30	19.8	1.97792	7786.62
27	Americas	Chile	Aymara - altiplano		Mueller et al. 1978	1978	-69.3	-18	77.14	85.78	162.92	-0.698574	14.8	-10.5	-1.01265	10939.1
28	Africa	Namibia	Kavango		Kirchengast and Winkler 1995	1995	19.8	-18	82.58	87.95	170.53	0.581874	34.4	5.8	-1.61462	28706
29	Australia	Australia	Carpintarians		Birdsell 1967	1967	141.4	-18	82.27	84.12	166.39	0.714498	37.5	14.4	-0.97126	19655.9
30	Africa	Namibia	Kavango		Kirchengast and Winkler 1995	1995	19.8	-17.9	82.43	88.13	170.56	0.533277	34.6	5.9	-1.67364	29703.9
31	Polynesia	Society Islands	Tahiti (and nearby islands)		Shapiro 1930	1930	-149.6	-17.6	82	89.4	171.4	0.352193	29.8	20.5	1.85059	0
32	Melanesia	Fiji (Vanua Mbalavu Island)	Lau		Lourie 1972	1972	-179	-17.3	83.278	89.636	172.914	0.668605	30	19.8	2.07815	0
33	Americas	Bolivia	Aymara		Rouma 1933 in Gillen 1941	1933	-67.9	-17.2	74.9	85	159.9	-1.23202	20.3	-6.3	0.20659	16683.4
34	Australia	Australia	Barrineans		Birdsell 1967	1967	145.5	-17.1	76.79	81.06	157.85	-0.52746	30.1	12.8	0.32294	40617.9
35	Americas	Bolivia	Aymara		Chervin 1907	1907	-68.1	-16.5	70	87	157	-2.60508	18.3	-3.4	-0.3088	19002.5
36	Australasia	Australia	Victoria River		Howells 1937	1937	130.3	-15.6	87.17	82.12	169.29	2.08882	38.3	14.7	-1.40465	16781.9
38	Americas	Peru	Quechua		Frisancho and Baker 1970	1970	-70.6	-14.5	75.5	84.5	160	-1.04984	17.8	-10.8	-0.34761	36485.2
39	Australia	Australia	Beswick	Abbie dataset	Macho and Freedman 1987	1967	133.1	-14.5	88.61	77.49	166.1	2.7281	38.1	13.6	-1.55234	21703.9
40	Americas	Peru	Nuñoa		Baker et al. 1967	1967	-70.6	-14.4	71.7	85.5	157.2	-2.08366	15.5	-12	-0.85747	29282.5
41	Polynesia	American Samoa	Tutuila		Pearson et al. 1989	1989	-170.7	-14.3	81.5	90.5	172	0.162297	29.9	22.9	2.27991	0
42	Americas	Brazil	Xavantes		Niswander et al. 1967	1967	-54.7	-14.3	82.4	87.8	170.2	0.543809	32.1	13.5	-1.66879	55470.3
43	Australia	Australia	Kalumburu	Abbie dataset	Macho and Freedman 1987	1967	126.6	-14.3	91.57	82.67	174.24	3.19128	35.7	17	-0.04078	26131.4
44	Polynesia	American Samoa	Samoan		Pearson 1990	1990	-170.7	-14.2	82.2	92	174.2	0.259789	29.9	22.9	2.28931	0
45	Australasia	Australia	Northern Australia		Howells 1937	1937	133.1	-14.1	85.73	82.57	168.3	1.69238	36.9	13.3	-1.37518	24119.6
46	Africa	Malawi	Maravi (Chewa) Peri-urban		Nurse 1962	1962	33.8	-14	80.552	86.3	166.852	0.151058	29.8	8.4	-0.48271	41937
47	Africa	Malawi	Maravi (Chewa) Rural		Nurse 1962	1962	34	-14	79.196	86.078	165.274	-0.185759	29.1	8.4	-0.08823	41937
48	Americas	Peru	Quichua		Ferris 1916	1916	-73.4	-13.7	74.8	83.7	158.5	-1.18587	22.6	1.4	0.58648	51714.9
49	Polynesia	Western Samoa	Rural Savaii		Pearson 1990	1990	-172.7	-13.6	83.4	89.8	173.2	0.691014	28.6	21.8	1.94162	0
50	Australasia	Australia	NW Arnhem Land		Howells 1937	1937	130.8	-13.6	87.58	82.02	169.6	2.20014	36.3	14.8	-1.11513	37868.8
51	Americas	Peru	Quichua		Feris 1921	1921	-72.1	-13.5	75.4	83	158.4	-0.992713	19.7	-1.3	0.07359	42633.8
53	Australasia	Australia	NE Arnhem Land		Howells 1937	1937	135.5	-12.9	84.95	82.03	166.98	1.52182	34.2	17.6	0.38307	36385.5
54	Americas	Peru	Quechua		Tarazona-Santos et al. 2000	2000	-75	-12.8	73.39	84.52	157.91	-1.59425	12.4	-6.5	-1.54468	26228.5
55	Australia	Australia	Rembarranga, Arnhem Land		Prokopec 1977	1977	134.6	-12.7	85.8	83.6	169.4	1.65258	34.6	17.2	0.07712	38529.8
56	Australia	Australia	Yolngu, Arnhem Land		Jones and White 1994	1994	136.4	-12.6	90.168	83.232	173.4	2.79827	33.5	18.8	0.8026	40491.5
57	Americas	Peru	Huancayo		Torres 1937 in Gonzales et al. 1984	1984	-75.2	-12.1	73.2	84	157.2	-1.61446	19.8	0.5	-0.17359	33313.7
58	Americas	Peru	Sipibo		Farabee 1922	1922	-73.5	-12.1	78.9	79.7	158.6	0.0923181	27.9	8.1	-0.99316	77704.5
59	Australia	Australia	Maningrida	Abbie dataset	Macho and Freedman 1987	1967	134.2	-12.1	89.63	80.33	169.96	2.82548	33.6	17.7	0.34245	45297.7
60	Americas	Brazil	Xingu		Eveleth et al. 1974	1974	-53.5	-12	78.3	81.7	160	-0.17361	35.8	13.3	-2.39575	104666
61	Africa	Angola	Ovimbundu		Hambly 1938	1938	17	-11.7	83.83	84.88	168.71	1.07389	28.6	7	-0.79257	54356.3
62	Australasia	Australia	Melville and Bathurst Islands		Howells 1937	1937	130.9	-11.6	83.7	83.1	166.8	1.13969	33.2	18.5	0.36183	45718.4
63	Americas	Peru	Piro		Farabee 1922	1922	-71.8	-11.2	74.7	86.6	161.3	-1.37244	32.1	17	-1.05336	99122.9
64	Americas	Peru	Machiganga		Feris 1921	1921	-73.4	-10.8	77.8	78.1	155.9	-0.102744	32.7	18.4	-1.00492	97188.8
65	Americas	Peru	Macheyenga		Farabee 1922	1922	-73.4	-10.7	77.8	83.2	161	-0.385575	32.7	18.3	-0.97829	96486.9
66	Eurasia	Indonesia	Roti		Ten Kate 1915b	1915	123.1	-10.7	80.24	80.26	160.5	0.406852	33	20.1	0.3081	65960.3
67	Americas	Brazil	Cayapo - Txukahamae		Da Rocha and Salzano 1972	1972	-53.1	-10.3	78.3	85.8	164.1	-0.401018	35.5	15.3	-2.02065	103052
68	Melanesia	Solomon Islands	Otong Java		Friedlaender et al. 1987	1987	161.9	-10.6	77.5	88.7	166.2	-0.768576	27.8	18.8	0.90299	94633.6
69	Melanesia	Solomon Islands	Solomon Islands		Howells and Warner 1937	1937	159.8	-9.6	76.61	83.59	160.2	-0.713655	28	18.8	0.67328	64345.9
70	Africa	Tanzania	Nyakyusa		Hautvast 1971	1971	33.6	-9.2	83.5	79.8	163.3	1.27403	27.9	10.6	-0.37303	42089.5
71	Melanesia	Solomon Islands	Malaita Kwaio		Friedlaender et al. 1987	1987	160.9	-9.1	74.8	86.2	161	-1.32441	29.7	21	1.08772	100215
72	Melanesia	Solomon Islands	Malaita Lau		Friedlaender et al. 1987	1987	160.9	-9	77.3	86.7	164	-0.708523	27.1	18.2	0.61001	100215
73	Americas	Brazil	Cayapo - Mekranoti		Da Rocha and Salzano 1972	1972	-54	-8.7	80.8	87.3	168.1	0.159432	35.2	15.7	-1.72698	103828
74	Eurasia	Indonesia	Sika (Ata Sika)		Ten Kate 1915b	1915	122.3	-8.7	78.5	80.9	159.4	-0.0776426	30.7	18.2	-0.00288	83674.1
75	Melanesia	Solomon Islands	Malaita Baegu		Friedlaender et al. 1987	1987	160.8	-8.6	76.8	85.2	162	-0.753917	28.7	20	1.04769	7056.98
76	Melanesia	Solomon Islands	Ulawa		Friedlaender et al. 1987	1987	160.8	-8.4	78.9	84	162.9	-0.146639	30.6	22.3	1.43756	7061.58
77	Americas	Brazil	Cayapo - Kuben-Kra-Kegn		Da Rocha and Salzano 1972	1972	-52.1	-8.2	82.3	83.4	165.7	0.762341	33.5	15.8	-1.48998	92794.6
78	Melanesia	Papua New Guinea	Toaripi (Motumotu)		Chalmers 1898	1989	146.2	-8.2	83.4	84.3	167.7	0.995452	31.9	21.3	0.7799	99522.5
79	Melanesia	Papua New Guinea	Orokolo		Chalmers 1898	1989	145.5	-7.8	86.6	83.6	170.2	1.85861	31.8	21.6	1.09911	6970.66
80	Americas	Peru	Shipibo		Hanna and Baker 1974	1974	-74.8	-7.9	74.4	84.55	158.95	-1.33585	33.6	19.3	-0.84925	96490.4
81	Eurasia	Indonesia	National		Sohn 2015	2015	110.5	-7.5	78	82.5	160.5	-0.295271	23	11.8	-1.07404	50292.1
82	Eurasia	Indonesia	Javanese		Widyanti et al. 2015	2015	111.2	-7.5	80.61	86.82	167.43	0.137137	32.4	18.9	0.70126	53716
83	Eurasia	Indonesia	Indonesian		Chuan et al. 2010	2010	110.5	-7.4	83	89	172	0.63205	26.7	15.2	-0.47462	56986
84	Eurasia	Indonesia	Javanese		Garrett 1912	1912	111.2	-7.4	74.52	82.54	157.06	-1.19407	34	19.8	-0.27356	58342.3
85	Eurasia	Indonesia	Sundanese		Widyanti et al. 2015	2015	107.6	-7.1	79.77	87.24	167.01	-0.102495	25.3	12.8	-0.18051	44078.3
86	Eurasia	Indonesia	Sundanese		Garrett 1912	1912	107.6	-7	76.43	82.7	159.13	-0.710819	29.3	17.2	-0.09713	44078.3
87	Africa	Tanzania	national		Rebacz 2006	2006	39.1	-6.8	87.35	84.4	171.75	2.00698	31.3	17.7	0.26793	57730.2
88	Melanesia	Papua New Guinea	Awa		Littlewood et al. 1972	1972	145.8	-6.6	73.95	76.9	150.85	-1.03277	24	11.4	-1.07159	81863.9
89	Melanesia	Papua New Guinea	Auyana		Littlewood et al. 1972	1972	145.9	-6.6	75.05	78.63	153.68	-0.842799	25.3	12.8	-0.94157	81863.9
90	Melanesia	Papua New Guinea	Tairora		Littlewood et al. 1972	1972	145.9	-6.5	75.58	80.39	155.97	-0.802607	23.9	11.4	-0.42039	81863.9
91	Melanesia	Papua New Guinea	Bougainville, Nagovisi		Friedlaender et al. 1987	1987	155.3	-6.5	76.4	84.1	160.5	-0.795955	30.9	23	1.82666	90429.4
92	Melanesia	Papua New Guinea	Ontenu		Littlewood et al. 1972	1972	145.9	-6.4	78.51	78.97	157.48	0.0322969	24.3	11.9	-0.71382	64835
93	Melanesia	Papua New Guinea	Lufa		Harvey 1973 in Eveleth and Tanner 1979	1973	145.4	-6.3	75.9	84.4	160.3	-0.941311	24.7	12.1	-0.91015	50041.8
94	Melanesia	Papua New Guinea	Gadsup		Littlewood et al. 1972	1972	146	-6.3	77.99	80.29	158.28	-0.175327	26.2	14.2	-0.58703	64835
95	Melanesia	Papua New Guinea	Bougainville, Nasioi		Friedlaender et al. 1987	1987	155.6	-6.3	78.9	84.3	163.2	-0.163285	27.1	18.9	1.0845	64565.6
96	Melanesia	Papua New Guinea	Awin		Ulijaszek et al. 1989	1989	141.2	-5.9	76.9	81.5	158.4	-0.523409	32.2	21.8	0.70077	97892.7
97	Americas	Peru	Puno		Gonzales et al. 1982	1982	-70	-5.8	76	85.5	161.3	-0.976541	31.4	19.1	-0.48662	98346.7
98	Melanesia	Papua New Guinea	Bougainville, Aita		Friedlaender et al. 1987	1987	155	-5.8	75	84.6	159.6	-1.18412	25.3	16.7	0.66825	44073.9
99	Melanesia	Papua New Guinea	Ningerum		Ulijaszek et al. 1989	1989	141.1	-5.7	76.6	81	157.6	-0.57314	31.9	21.9	0.76268	97649.9
101	Melanesia	Papua New Guinea	Wopkaimin		Lourie et al. 1986	1986	141.2	-5.3	75.027	80.86	155.91	-0.971072	29.6	19.8	0.44699	33092.5
102	Melanesia	Papua New Guinea	Asai		Malcolm 1970	1970	144.7	-5.2	71.3	79.1	150.4	-1.83709	29.1	16.8	-0.89783	88103.8
103	Melanesia	Papua New Guinea	Wopkaimin		Ulijaszek et al. 1989	1989	141.2	-5	76	80.8	156.8	-0.71684	20.6	9	-0.32354	14223.1
104	Melanesia	Papua New Guinea	Karkar Island		Harvey 1973 in Eveleth and Tanner 1979	1973	146	-4.6	77	84	161	-0.635913	27.6	18.1	0.32935	6719.61
105	Africa	Congo	Batéké		Poutrin 1911	1911	15.2	-4	79.9153	82.1847	162.1	0.215743	31.5	17.1	0.02726	54429.6
106	Africa	Tanzania	Hadza		Hiernaux and Boedhi Hartono 1980	1980	34.7	-4	78.86	82.09	160.95	-0.0509318	30.2	14.3	-0.28285	38679.3
107	Africa	Democratic Republic of the Congo	Fulero		Hiernaux 1956	1956	29	-3.5	77.7	81.36	159.06	-0.30943	17.1	5.7	-0.60144	66187.7
108	Africa	Burundi	Tutsi Rural		Hiernaux 1956	1956	29.9	-3.5	88.64	87.88	176.52	2.14669	26	10.5	-0.66112	56678.8
110	Africa	Burundi	Hutu Rural		Hiernaux 1956	1956	30	-3.4	82.35	85.08	167.43	0.681712	26.1	10.7	-1.10717	56852.4
111	Eurasia	Indonesia	Banjerese (or Orang Bukit, Dayak)		Garrett 1912	1912	114.6	-3.4	74.56	82.39	156.95	-1.17552	32.7	21.9	0.66128	57247.3
112	Africa	Rwanda	Twa		Hiernaux 1956	1956	29.9	-2.7	73.39	81.89	155.28	-1.44957	27.7	13.7	-0.70707	67751.1
113	Eurasia	Indonesia	Orang Kubu		Hagen 1908	1908	104.5	-2.7	73.16	85.61	158.77	-1.71386	32.5	22.3	0.42589	72662.1
114	Africa	Democratic Republic of the Congo	Shi		Hiernaux 1956	1956	28.6	-2.4	80.36	83.52	163.88	0.256012	21.8	10.4	-0.38011	77778
116	Eurasia	Indonesia Celebes Island)	Macassars		Ten Kate 1915a	1915	120.3	-2.1	79.1	82.4	161.5	-0.00630734	25.3	15.3	0.1687	92399.5
118	Melanesia	Papua New Guinea	Manus (Pere)		Schall unpublished in Eveleth and Tanner 1991	1976	146.9	-2.1	80.6	83.7	164.3	0.307812	31.1	21.9	0.74819	91492.3
120	Melanesia	Papua New Guinea	Manus		Schall unpublished in Eveleth and Tanner 1991	1976	146.8	-2.1	82.3	82.9	165.2	0.790246	30.7	21.6	0.64543	91492.3
121	Africa	Democratic Republic of the Congo	Nyanga		Hiernaux 1956	1956	28.5	-1.9	77.56	82.62	160.18	-0.415278	27.4	14.4	-0.2756	93920.3
122	Africa	Democratic Republic of the Congo	Have		Hiernaux 1956	1956	28.7	-1.9	80.64	81.71	162.35	0.428968	22.3	10.7	-0.6639	93373.5
123	Africa	Rwanda	Tembi		Hiernaux 1956	1956	30	-1.9	77.35	81.66	159.01	-0.41626	27	13.5	-0.8137	59506.9
126	Africa	Democratic Republic of the Congo	Hunde		Hiernaux 1956	1956	28.8	-1.7	80.19	83.79	163.98	0.197222	21.7	10.4	-0.60586	85448.1
127	Africa	Rwanda	Kivu Twa		Ghesquiere and Karvonen 1981	1981	29.3	-1.7	72.6	81.2	153.8	-1.6155	25	12.6	-1.01591	53957.8
128	Africa	Rwanda	Shi and Havu		Ghesquiere and Karvonen 1981	1981	29.3	-1.6	79.8	84	163.8	0.0851228	23.4	11.5	-1.07776	53957.8
129	Africa	Kenya	Kenyan		Rebacz 2006	2006	37	-1.3	86.51	84.42	170.93	1.78957	28.3	11.1	-1.166	40889.1
130	Africa	Democratic Republic of the Congo	Rega		Hiernaux 1956	1956	28.5	-1	77.11	85.06	162.17	-0.666335	28.7	16.1	-0.60441	101265
131	Africa	Democratic Republic of the Congo	Congolese		Ghesquiere 1970	1970	20.8	-0.9	81	86.8	167.8	0.238673	31.2	19.6	-0.26161	90466
132	Africa	Democratic Republic of the Congo	Ba Tua		Poutrin 1911	1911	18.2	-0.8	73.3604	78.8396	152.2	-1.29078	30.6	20.2	0.38836	96439.9
133	Eurasia	Maldives	Maldives		Duckworth 1912	1912	73.2	-0.7	79.6	79.2	158.8	0.300973	30.9	24.6	2.5564	5
134	Eurasia	Indonesia	Minangkabau		Widyanti et al. 2015	2015	100.7	-0.2	80.96	85.53	166.49	0.298841	30.1	18.2	-0.64483	49370.4
135	Africa	Democratic Republic of the Congo	Swaga		Hiernaux 1956	1956	29.3	-0.1	78.72	82.93	161.65	-0.133628	20.6	8.3	-0.76044	82210.7
136	Americas	Ecuador	Otavalo		Gillin 1941	1941	-78.3	0.2	73.85	82.18	156.03	-1.34693	15.9	4.5	-0.9896	30547.3
137	Africa	Democratic Republic of the Congo	Shu		Hiernaux 1956	1956	29.4	0.2	79.55	82.73	162.28	0.0912927	24.4	10.6	-1.00015	76480.8
138	Americas	Ecuador	Angachagua		Gillin 1941	1941	-78.1	0.3	74.57	83.74	158.31	-1.24731	22.1	7.6	-0.11786	38158.7
139	Africa	Democratic Republic of the Congo	Mbuba		Hiernaux 1956	1956	29.4	0.3	76.61	81.47	158.08	-0.596509	26.5	13.6	-0.92924	80516
140	Americas	Ecuador	Chachi		Stinson unpublished in Eveleth and Tanner 1991	1991	-79.5	0.6	70.8	85.3	156.1	-2.30429	30.5	21	1.07401	37962.1
141	Africa	Democratic Republic of the Congo	Humu		Hiernaux 1956	1956	29.5	0.6	76.89	80.89	157.78	-0.492281	29.7	17	-1.21896	90428.2
142	Americas	Ecuador	Cayapas		Barrett 1925	1925	-78.8	0.9	71.447	83.684	155.131	-2.0485	30.5	20.5	0.39751	56580.9
143	Americas	Brazil	Forest Carib		Farabee 1924	1924	-57.5	1	77.5	81.4	158.9	-0.363205	32.6	20.1	-0.07811	102179
144	Eurasia	Indonesia	Total Borneo		Haddon 1912 in Hose and McDougall 1912	1912	114.8	1	75.7347	80.8077	156.542	-0.785671	29.7	21.5	0.85596	101839
145	Americas	Brazil	Forest Arawak		Farabee 1924	1918	-57.5	1.1	78.9	81.7	160.6	-0.0189598	33.2	20.7	0.02515	103444
146	Eurasia	Singapore	Singaporean		Chuan et al. 2010	2010	103.8	1.2	84	90	174	0.83471	31.5	22.2	0.93709	8046.11
147	Eurasia	Singapore	Malay		Deurenberg-Yap et al. 2000	2000	103.8	1.2	76.36	89.64	166	-1.11513	31.5	22.2	0.93709	8046.11
148	Eurasia	Singapore	Singaporean		Lim et al. 1990 in Chuan et al. 2010	2010	103.8	1.3	82	87	169	0.485093	31.4	22.2	0.92901	8045.34
149	Africa	Democratic Republic of the Congo	Eastern Pygmies, Epulu, Ituri		Cavalli-Sforza 1986	1986	28.6	1.4	68.5	75.9	144.4	-2.39144	31.4	17.9	-0.85776	106506
152	Africa	Congo	Ba-Binga		Poutrin 1911	1911	16.4	1.7	76.121	86.879	163	-1.02209	31.5	18.5	-0.28437	97489.9
153	Americas	Guyana	Wapishana		Dangour 2001	2003	-59	2.5	76.5	85	161.6	-0.820066	33	21.4	0.32846	107114
154	Eurasia	Malaysia	Burkit		Knocker 1907	1907	101.9	2.8	74.6923	81.5846	156.277	-1.09716	32.1	21.8	0.64728	58552.6
156	Eurasia	Malaysia	Orang Bukit		Knocker 1907	1907	101.9	2.9	74.6154	82.0231	156.638	-1.14107	32.4	22	0.52744	58552.6
157	Americas	Venezuela	Yanomama		Spielman et al. 1972	1972	-64.5	3	71.88	81.32	153.2	-1.80767	31.1	19.5	0.02315	102131
158	Americas	Brazil	Macusi (Savannah)		Farabee 1924	1924	-60.8	3.1	77.6	81	158.6	-0.315275	33.2	21.3	-0.07194	34650.4
159	Eurasia	Malaysia	Malay		Taha et al. 2009	2009	101.7	3.1	80.02	85.43	165.45	0.0623713	32.7	21.8	0.15547	36758.7
160	Americas	Suriname	Trio		Glanville and Geerdink 1970	1916	-55.6	3.2	77.9	79.8	157.7	-0.17136	33	21.4	0.48819	107541
161	Africa	Central African Republic	Western Pygmies, Bagandu		Cavalli-Sforza 1986	1986	18	3.3	74.7	78	152.7	-0.898763	31.1	17.4	-0.49049	103569
162	Africa	Central African Republic	Farmers, Bagandu and Issongo		Cavalli-Sforza 1986	1986	18	3.4	79.6	81.6	161.2	0.167033	31	17.2	-0.51579	103569
163	Africa	Central African Republic	Ba-Binga (Zomia)		Poutrin 1911	1911	16.5	3.5	72.4345	86.0655	158.5	-1.92599	31.4	17.2	-0.45217	95186.6
164	Africa	Central African Republic	M'Baka		Poutrin 1911	1911	18.3	3.7	82.8816	84.2184	167.1	0.866509	31.7	17.8	-0.44204	101206
165	Americas	Suriname	Wajana		Glanville and Geerdink 1970	1970	-54.5	3.9	76.7	79.9	156.6	-0.48661	32.6	21.3	0.63128	107326
166	Africa	Cameroon	Dualla/Batanga		von Luschan 1891	1891	9.7	4	78.5	85.61	164.11	-0.338974	31.9	21.9	1.57698	49019.6
167	Africa	Democratic Republic of the Congo	Bondijo		Poutrin 1911	1911	18.8	4	80.522	82.478	163	0.355734	32.7	18.8	-0.37226	58150.8
168	Eurasia	Malaysia	South Perak		Annandale and Robinson 1903	1903	101	4	76	82.4	158.4	-0.805042	33	22	-0.02075	81545.6
169	Eurasia	Malaysia	Mai Darat (Sakai)		Annandale and Robinson 1903	1903	101.4	4	71.8	80.5	152.3	-1.78374	31.9	19.6	-0.97085	72991.8
170	Americas	Suriname	Arawaks		Ten Kate 1887	1887	-58	4.2	75.9	79.1	155	-0.649037	33.3	21.8	0.58131	111593
172	Americas	Guyana	Patamona		Dangour 2001	2003	-59.5	4.8	74.9	83.5	158.5	-1.14908	29.4	18.3	0.32749	109542
173	Africa	Tanzania	Nyaturu		Trevor 1947	1947	35.5	5.4	82	83.44	165.44	0.682845	34.9	19.8	-0.6284	32410.3
174	Eurasia	Malaysia	Semán (Semang)		Annandale and Robinson 1903	1903	101.1	5.4	72.7	79.7	152.4	-1.50808	33	20.5	-0.02858	104713
175	Africa	Cameroon	Ekoi		Mansfield 1908	1908	8.9	5.5	80.89	85.97	166.86	0.256398	31.9	19.9	0.66089	54336
176	Africa	Tanzania	Sandawe		Trevor 1947	1947	35.5	5.5	81.88	82.75	164.63	0.690427	34.6	19.4	-1.04725	32410.3
177	Africa	Nigeria	Anambra, Abia, Ebonyi, Enugu and Imo		Onuoha et al. 2012	2012	7.5	5.8	79.7	83.7	163.4	0.0760333	33.1	21.7	0.93317	44885.3
178	Africa	Togo	Togo		von Luschan 1891	1891	1.6	6.2	80.65	85.5071	166.157	0.220295	33	22.1	1.44969	5
179	Africa	Ghana	Ashanti		Herskovits 1937	1937	-1.6	6.7	81.67	83.62	165.29	0.587826	33.6	20.4	0.51471	58597.5
180	Africa	Benin	Dahomeans		Herskovits 1937	1937	2	6.9	85.15	83.72	168.87	1.47846	35.1	22	0.64835	49628.3
181	Eurasia	Sri Lanka	Singalese		Deschamps 1891	1891	80.8	7	81.5661	78.9339	160.5	0.823745	24.8	10.1	0.38202	68081
182	Africa	Nigeria	Egba (Yoruba), Egun, Sobo		Herskovits 1937	1937	3.4	7.2	82.73	84.39	167.12	0.817919	33.9	21.5	0.70806	46556.6
184	Africa	Nigeria	Hausa		Tremearne 1911	1911	8.1	8.5	84.1698	84.1868	168.357	1.19999	36.5	18.5	-0.0952	44819.7
185	Africa	Chad	Sara		Crognier 1969	1969	17.7	8.9	84.5	89	173.5	1.01862	38.6	15.3	-1.79854	48759.8
186	Africa	Chad	Sara		Crognier 1973 in Huizinga 1977	1973	17.8	8.9	85.3	88.6	173.9	1.24676	38.9	15.5	-1.76805	42018.7
187	Eurasia	India	Malsur		Schmidt and Bartels 1910	1910	76.6	9	79.7384	82.3316	162.07	0.161998	32.3	22.5	2.3766	34769.3
188	Eurasia	India	Schanar		Schmidt and Bartels 1910	1910	76.6	9.1	81.1887	85.0113	166.2	0.386525	32.4	22.5	2.2594	44313.3
189	Eurasia	India	Paria		Schmidt and Bartels 1910	1910	76.6	9.2	78.8775	83.6225	162.5	-0.131486	32.5	22.5	2.19544	44313.3
190	Eurasia	India	Sudra		Schmidt and Bartels 1910	1910	76.5	9.3	79.4613	86.4287	165.89	-0.136922	32.6	22.6	2.22857	46544.5
192	Eurasia	India	Random outcasts		Schmidt and Bartels 1910	1910	76.7	9.3	75.251	80.839	156.09	-0.912154	32.9	22.4	2.14317	51849.4
195	Eurasia	India	Kanikar		Schmidt and Bartels 1910	1910	76.7	9.5	75.0336	78.5664	153.6	-0.84355	32.8	22	1.98163	51849.4
196	Africa	Nigeria	Kagoro		Tremearne 1912	1912	8.4	9.6	76.4571	83.5029	159.96	-0.748202	32.8	14.5	-0.66172	41335.3
197	Africa	Cameroon	Fali Ting		Huizinga 1977	1977	13.5	9.7	83.7	85.6	169.3	1.00042	37.9	16.6	-0.8544	38035.4
198	Africa	Cameroon	Fali Kangou		Huizinga 1977	1977	13.5	9.8	83.1	85.7	168.8	0.840392	38	16.7	-0.89957	37168.7
199	Eurasia	India	Mala-Arran		Schmidt and Bartels 1910	1910	76.5	9.9	75.4623	82.5077	157.97	-0.949529	33.2	22.2	1.80879	52111.9
200	Africa	Nigeria	Kajji		Tremearne 1912	1912	7.9	10	83.8167	84.4733	168.29	1.09309	33.8	14.5	-0.67494	42534.4
202	Eurasia	India	Malanayar		Schmidt and Bartels 1910	1910	76.2	10.5	73.1569	79.9231	153.08	-1.40227	34.3	22.3	1.86002	50744.9
203	Eurasia	India	Irular		Schmidt and Bartels 1910	1910	76.7	10.5	74.8192	80.6008	155.42	-1.01044	28.9	15.6	0.55647	53341
204	Africa	Benin	Baribas		Verneau 1917	1917	3.1	10.6	84.8737	83.3263	168.2	1.42934	37.8	16.5	-1.041	40883
205	Africa	Ethiopia	Ethiopians		Fekadu et al. 2010	2010	37.1	10.7	85.5	83.8	169.3	1.56412	27.6	7.7	-0.97197	55692.6
206	Africa	Ethiopia	Amhara		Verneau 1909	1909	37.6	11	84.0977	84.5023	168.6	1.16383	26.3	7.5	-0.99707	49765
207	Eurasia	India	Paniya		Thurston 1897a	1897	76.3	11	76.1	81.3	157.4	-0.718608	35.2	21.8	1.68214	43373.2
208	Eurasia	India	Kota		Schmidt and Bartels 1910	1910	76.5	11.1	76.2375	83.5225	159.76	-0.805865	27	13	0.2997	47800.3
209	Eurasia	India	Badaga		Schmidt and Bartels 1910	1910	76.5	11.2	79.9159	84.0141	163.93	0.114178	22.3	7.3	-0.0469	47800.3
210	Eurasia	India	Nayars, Malabar		Fawcett 1901	1901	75.8	11.3	80.7	84.9	165.6	0.266878	33.2	21.9	1.89648	48571.4
211	Eurasia	India	Toda		Schmidt and Bartels 1910	1910	76.5	11.3	81.8056	87.1444	168.95	0.427027	30.7	16.3	1.91386	49726.2
212	Eurasia	India	Koda		Thurston 1896	1896	76.7	11.3	77.1	85.8	162.9	-0.709983	23	7.3	-0.17204	52479.8
213	Eurasia	India	Bagadas		Thurston 1897b	1897	76.7	11.4	79.6	84.5	164.1	0.00585965	22.1	5.5	-0.01921	52479.8
214	Eurasia	India	Kurumbar		Schmidt and Bartels 1910	1910	76.7	11.5	75.5938	80.6562	156.25	-0.813704	29.3	13.9	1.38584	52479.8
215	Eurasia	India	Tota		Thurston 1896	1896	76.7	11.6	81.7	87.9	169.6	0.357967	31.5	15.9	0.56908	37585.6
216	Africa	Burkina Faso	Bwaba		Froment and Hiernaux 1984	1984	-3.9	11.7	85.31	85.35	170.66	1.42883	37.7	16	-1.39358	30444.5
217	Eurasia	India	Malaiālis		Thurston 1899	1899	78.2	11.8	81.4	82	163.4	0.608645	31.7	14.2	0.2141	36546.8
218	Americas	Nicaragua	Rama		De Stefano and Jenkins 1972 in Eveleth and Tanner 1976	1972	-83.9	11.9	76.4	86.9	163.3	-0.951413	31	20.4	1.18016	86238
219	Africa	Mali	French West Africa		Ruelle 1904	1904	-5.5	12	88.6	83.5	172.1	2.37931	37.5	14.1	-1.64619	32606.4
220	Africa	Burkina Faso	Mossi of Kokologo		Froment and Hiernaux 1984	1984	-2.2	12.1	84.35	84.58	168.93	1.22447	38.8	15.6	-1.55846	17278.9
221	Africa	Burkina Faso	Sudanian (Mossi of Donse, Gurmanache, Bwaba, Mossi of Kokologo)		Froment and Hiernaux 1984	1984	-1.8	12.2	84.95	84.9	169.85	1.36115	38.8	15.5	-1.156	18569.7
222	Africa	Burkina Faso	Kurumba, Upper Volta		Huizinga 1977	1977	-1.7	12.2	85.5	85.5	171	1.46942	38.8	15.7	-1.13095	16778.4
223	Americas	Nicaragua	Subtiava		De Stefano and Jenkins 1972 in Eveleth and Tanner 1976	1972	-86.9	12.4	78.5	84.8	163.3	-0.294021	34.7	19.6	-0.33762	60891.7
225	Africa	Burkina Faso	Mossi of Donse		Froment and Hiernaux 1984	1984	-1.5	12.6	85.36	82.41	167.77	1.60606	39.2	16.4	-1.15502	15157.9
226	Africa	Burkina Faso	Gurmanche		Froment and Hiernaux 1984	1984	0.1	12.8	84.77	87.27	172.04	1.1835	39.5	16.3	-1.53012	14728.4
227	Africa	Chad	Boulalas		Couvy 1907	1907	16.3	12.8	86.9117	78.2883	165.2	2.24208	42.4	15.1	-2.9512	10745.2
228	Africa	Chad	Bulala		Couvy 1907	1907	17	13	92.2	83	175.2	3.33481	42.5	14.7	-3.03082	12148.8
229	Eurasia	India	Wellala		Schmidt and Bartels 1910	1910	80.2	13	78.672	85.228	163.9	-0.273486	38.3	19.4	1.28569	27820.4
230	Africa	Ethiopia	Adi-Arkai		Harrison et al. 1969	1969	38.1	13.5	83.16	85.61	168.77	0.860834	38.1	13	-2.44651	40143.8
231	Eurasia	Yemen	Coastal Zone of Aden	Coon's partially published data (1933-4)	Danubio et al. 2012	1934	45.3	13.5	77.5	83.9	161.4	-0.501616	33.4	12.6	-0.69627	2840.36
233	Africa	Chad	Kanembu		Gaillard and Poutrin 1914 in Bean 1922	1914	14.4	13.7	85.6	82	167.6	1.69102	39.6	12.9	-1.86656	8455.16
234	Africa	Niger	Mangawa		Gaillard and Poutrin 1914 in Bean 1922	1914	11	13.9	89	82	171	2.56722	39.8	13.1	-1.8786	8750.81
235	Eurasia	Yemen	Yemeni	Coon's partially published data (1933-4)	Danubio et al. 2012	1892	44.5	14.1	77.6	83.7	161.3	-0.464784	28.6	4.2	0.2535	11142.9
236	Americas	Nicaragua	Miskito		De Stefano and Jenkins 1972 in Eveleth and Tanner 1976	1972	-83.4	14.2	74.6	89.4	164	-1.5553	30.4	20.8	1.9836	7442.13
237	Africa	Burkina Faso	Malebe		Froment and Hiernaux 1984	1984	-1.2	14.4	84.64	84.11	168.75	1.32535	40.2	15.8	-1.6255	8985.37
238	Africa	Chad	Kouri		Gaillard and Poutrin 1914 in Bean 1922	1914	13.7	14.4	89.3	83.7	173	2.54834	40.1	12.8	-1.89822	2735.35
240	Africa	Chad	Boudouma		Gaillard and Poutrin 1914 in Bean 1922	1914	13.7	14.5	88	85	173	2.14088	40.3	12.7	-1.84293	2735.35
241	Eurasia	Philippines	Filipinos		Bean 1922	1922	121	14.5	75.7	83.8	159.5	-0.959622	33.9	21.6	1.48165	39529.1
242	Americas	Guatemala	Guatemalans		Mendez and Behrhorst 1963	1963	-90.5	14.6	78.4	89.9	168.3	-0.603758	26.9	12	-0.35512	77090.5
243	Africa	Mali	Dogon		Huizinga 1977	1977	-5.1	14.6	84.3	84.3	168.6	1.2272	40.2	12.6	-1.79149	8905.95
244	Africa	Burkina Faso	Rimaibe		Froment and Hiernaux 1984	1984	-0.5	14.6	86.18	86.33	172.51	1.59851	40.7	14.9	-1.82629	8006.94
246	Eurasia	Philippines	Malay		Bean 1922	1922	121.1	14.6	75.5	84	159.5	-1.02218	33.8	21.3	1.35612	39088.4
247	Americas	Guatemala	Cakchiquel		Mendez and Behrhorst 1963	1963	-90.9	14.7	71.7	85.1	156.8	-2.06148	23.7	8.9	-0.2314	64871.6
248	Africa	Burkina Faso	Sahelian (Bella, Malebe, Dogon, Ful, Remaibe, Sonrai)		Froment and Hiernaux 1984	1984	-1	14.7	85.27	84.74	170.01	1.45245	40.8	15.8	-1.65692	8313.42
250	Africa	Chad	Oulad-Shinon		Gaillard and Poutrin 1914 in Bean 1922	1914	15.1	14.8	86.2	83.1	169.3	1.78365	40.9	13.4	-2.05287	3841.77
251	Eurasia	Yemen	Tihamah	Coon's partially published data (1933-4)	Danubio et al. 2012	1892	43.2	14.8	78.7	83.1	161.8	-0.148212	38.6	19.9	0.41418	3345.05
252	Africa	Burkina Faso	Dogon		Froment and Hiernaux 1984	1984	-2.5	15	85.22	85.15	170.37	1.41677	40.8	15.4	-1.37191	8227.61
253	Africa	Burkina Faso	Bella		Froment and Hiernaux 1984	1984	-0.5	15	84.73	83.69	168.42	1.37198	41.1	15.4	-1.70317	6551.67
254	Africa	Sudan	national		Rebacz 2006	2006	32.5	15.4	92.52	85.53	178.05	3.27519	41.7	15.3	-1.95695	4430.68
255	Eurasia	Yemen	Western Mountains	Coon's partially published data (1933-4)	Danubio et al. 2012	1892	43.6	15.7	82.7	83.6	166.3	0.854205	31.9	9.6	-1.16034	9802.47
256	Eurasia	Yemen	Total Yemen	Coon's partially published data (1933-4)	Danubio et al. 2012	1892	48.2	15.8	78.6	84	162.6	-0.223892	33.5	13.1	0.17308	5015.11
257	Americas	Mexico	Chontals		Starr 1902	1902	-95.7	16	77.26	82.54	159.8	-0.488141	34.1	17.4	-1.58404	7002.68
258	Eurasia	Yemen	Central Plateau	Coon's partially published data (1933-4)	Danubio et al. 2012	1892	45	16	79.9	84.5	164.4	0.0831062	34.2	10.8	-1.08268	2839.39
259	Americas	Mexico	Tzotzils		Starr 1902	1902	-92.5	16.1	72.87	83.03	155.9	-1.64607	34.5	13.5	-1.7052	58470.2
260	Africa	Mali	Touareg nobles		Verneau 1916	1916	3.9	16.2	88.8983	86.2017	175.1	2.3055	41.9	14	-1.63544	4917.91
261	Americas	Mexico	Zoques		Starr 1902	1902	-93.4	16.3	75.82	84.18	160	-0.949735	33.6	13.2	-1.47407	50116.4
262	Africa	Mali	Sonrai		Verneau 1916	1916	3.8	16.3	84.252	85.748	170	1.13433	41.9	13.9	-1.62761	4713.46
263	Africa	Mali	Touareg 'vassals'		Verneau 1916	1916	3.9	16.3	88.4915	84.2085	172.7	2.31161	41.9	13.9	-1.65736	4713.46
264	Americas	Mexico	Juaves		Starr 1902	1902	-94.8	16.4	76.87	83.09	159.96	-0.619033	34.9	19.4	0.2642	6847.86
265	Africa	Mali	Amras		Verneau 1916	1916	3.9	16.4	89.9888	84.6112	174.6	2.67465	41.9	13.9	-1.64953	4713.46
266	Americas	Mexico	Zapotecs (Tehuantepec)		Starr 1902	1902	-95.3	16.6	77.5	83	160.5	-0.451773	33.8	16.8	-0.51208	60771.8
267	Eurasia	India	Marātha Lohā		Ethnographic Survey of India 1907	1907	74.2	16.6	77	82.9	159.9	-0.575037	35.9	14.9	0.02862	30925.8
268	Eurasia	Myanmar	Talaing		Ethnographic Survey of India 1906	1906	97.5	16.6	78	84.5	162.5	-0.406122	34.9	16.9	0.95323	35816.5
269	Eurasia	Yemen	Hadhramawt	Coon's partially published data (1933-4)	Danubio et al. 2012	1892	49.5	16.7	78	85.1	163.1	-0.439403	32.7	10.7	-0.01679	3948.25
270	Eurasia	India	High-caste Maratha		Ethnographic Survey of India 1907	1907	74.2	16.7	82	86.1	168.1	0.534984	36.5	15.2	-0.01376	30925.8
271	Americas	Mexico	Tzendals		Starr 1902	1902	-92	16.8	72.71	83	155.71	-1.68563	30.7	12.8	-0.95656	91587.3
272	Eurasia	India	Jain Pancham caste		Ethnographic Survey of India 1907	1907	74.2	16.8	79.7	83.1	162.8	0.109369	35.7	14.6	-0.02668	26021.6
273	Eurasia	Myanmar	Taungthu		Ethnographic Survey of India 1906	1906	97.4	16.9	76.2	85	161.2	-0.897308	36.2	17.1	0.94231	35567
274	Americas	Mexico	Zapotecs (Mitla)		Starr 1902	1902	-96.9	17	75.59	83.05	158.64	-0.94653	27.4	6.2	-0.49797	58079.7
275	Americas	Mexico	Zapotec, Oaxaca		Malina et al. 2004	2004	-96.9	17.1	74.5	83.6	158.1	-1.25762	29.3	6.9	-1.63335	47572.2
276	Americas	Mexico	Zapotec, Oaxaca		Malina et al. 2004	2004	-96.9	17.2	76.4	84.4	160.8	-0.812565	29.8	6.9	-1.58045	47572.2
277	Americas	Mexico	Mixes		Starr 1902	1902	-95	17.3	75.2	82.24	157.44	-1.00236	34.5	16.7	0.29141	66389.3
278	Americas	Mexico	Mixtecs		Starr 1902	1902	-97.6	17.4	74.56	81.57	156.13	-1.13046	27.4	3.5	-0.61855	42688.1
279	Eurasia	India	Hyderabad		Fernandez and Uppugonduri 1992	1992	78.5	17.4	81.6	79.1	160.7	0.823116	39.7	14.6	0.52022	15983.6
280	Eurasia	Myanmar	Sgaw-Karen		Ethnographic Survey of India 1906	1906	95.6	17.4	75	84.8	159.8	-1.1952	38	15.8	0.86058	31813.3
281	Eurasia	Myanmar	Pwo-Karen		Ethnographic Survey of India 1906	1906	95.6	17.5	75.6	85.3	160.9	-1.06843	38.2	15.5	0.82818	31813.3
282	Eurasia	Myanmar	Lower Burman		Ethnographic Survey of India 1906	1906	95.5	17.7	77.4	85.3	162.7	-0.604984	38.3	15.3	0.581	26429.6
283	Americas	Mexico	Chols		Starr 1902	1902	-91.3	17.8	74.01	81.78	155.79	-1.28375	35.3	17.8	-0.29231	73461.8
284	Americas	Mexico	Triquis		Starr 1902	1902	-98.3	17.9	74.93	80.21	155.14	-0.960419	33.7	9.3	-2.50737	50133.3
285	Americas	Mexico	Mazatecs		Starr 1902	1902	-96.8	17.9	73.61	81.52	155.13	-1.3726	23.8	3.7	0.17287	78352.2
286	Americas	Mexico	Chinantecs		Starr 1902	1902	-96.1	17.9	72.8	84.78	157.58	-1.76054	32.6	15.3	0.32122	85289
287	Americas	Mexico	Chochos		Starr 1902	1902	-97.6	18.1	73.79	82.43	156.22	-1.37611	27.5	3.7	-1.13977	29803.3
288	Americas	Mexico	Cuicatecs		Starr 1902	1902	-96.6	18.1	73.9	82.33	156.23	-1.34228	27.5	10.6	-0.36775	91445.8
289	Eurasia	India	Mahār caste		Ethnographic Survey of India 1907	1907	73.8	18.4	82.3	81.1	163.4	0.891069	34.7	12.5	0.03038	19386.2
290	Eurasia	India	Deshastah Brahman caste		Ethnographic Survey of India 1907	1907	73.9	18.4	79.3	84.9	164.2	-0.0935884	34.6	12.2	-0.03877	19386.2
291	Eurasia	India	Vaidu caste		Ethnographic Survey of India 1907	1907	73.6	18.5	78.5	81.7	160.2	-0.12206	34.8	13.4	0.22324	24070.2
292	Eurasia	India	Tāmbat Kāsār caste		Ethnographic Survey of India 1907	1907	73.7	18.5	78.2	83.1	161.3	-0.277003	35.8	13.1	0.13173	24070.2
293	Eurasia	India	Nāmdev Shimpi caste		Ethnographic Survey of India 1907	1907	73.8	18.5	79.1	83.7	162.8	-0.0784859	36.8	12.4	-0.27768	19386.2
294	Eurasia	India	Mahrāttā Ghāti		Ethnographic Survey of India 1907	1907	74	18.5	81.2	82	163.2	0.557103	37.8	12.2	-0.60879	19386.2
295	Eurasia	India	Chitpāvan Brahman caste		Ethnographic Survey of India 1907	1907	73.9	18.6	80.4	85.1	165.5	0.17853	37.3	12.1	-0.74625	15748
296	Eurasia	India	Kunbi caste		Ethnographic Survey of India 1907	1907	73.9	18.7	79.7	80.3	160	0.265295	37.2	12.2	-0.58207	15748
297	Eurasia	Myanmar	Southern Chin		Ethnographic Survey of India 1906	1906	95.1	18.7	75.1	83.4	158.5	-1.09205	38.6	15.9	0.65534	35280.4
298	Eurasia	India	Thākur caste		Ethnographic Survey of India 1907	1907	73.3	18.9	80.2	80.4	160.6	0.388701	34.9	16.7	0.80603	25887.7
299	Eurasia	India	Bene Israel		Ethnographic Survey of India 1907	1907	72.9	18.9	80.3	86	166.3	0.102824	33	18.6	1.5781	5015.97
300	Eurasia	India	Son-Koli caste		Ethnographic Survey of India 1907	1907	72.9	19.1	79.5	80.6	160.1	0.196963	33.1	18.3	1.44211	17275.5
301	Eurasia	India	Prabhu Caste		Ethnographic Survey of India 1907	1907	73	19.1	77.7	85	162.7	-0.511097	33.8	18.1	1.18074	17275.5
303	Eurasia	India	Shenvi or Sāraswat Brahman caste		Ethnographic Survey of India 1907	1907	72.9	19.2	78.8	84.6	163.4	-0.20568	32.7	17.4	1.28767	17275.5
304	Eurasia	India	Kātkari		Ethnographic Survey of India 1907	1907	73	19.2	80	78.4	158.4	0.449183	33.8	18	1.10557	17275.5
305	Americas	Mexico	Aztecs		Starr 1902	1902	-98.2	19.3	76.44	82.58	159.02	-0.701615	25.5	3.5	-0.55742	31960.6
306	Americas	Mexico	Aztecs		Jaén et al. 1976	1976	-103.4	19.6	80.163	82.726	162.889	0.249435	32.3	8.8	-1.81237	49965
307	Americas	Mexico	Tarasco		Jaén et al. 1976	1976	-101.6	19.6	77.374	82.526	159.9	-0.457995	27.1	3.8	-0.54568	50205.4
308	Americas	Mexico	Cuanlan residents, Tlaxcaltecan ancestry		Lees and Crawford 1976	1976	-98.9	19.6	75.7381	84.7	160.438	-0.999611	27.1	0.9	-0.06649	29405.8
309	Americas	Mexico	Mayas		Starr 1902	1902	-89.4	19.6	74.87	80.37	155.24	-0.984675	35.6	15.7	-1.10118	88521.4
311	Eurasia	Myanmar	Upper Burman		Ethnographic Survey of India 1906	1906	95.7	19.7	76.8	85.1	161.9	-0.74837	38.1	13.4	0.41139	38971.1
312	Americas	Mexico	Tarascans		Starr 1902	1902	-101.3	19.9	76.69	83.35	160.04	-0.679775	30	5.4	-0.43367	48547.3
313	Americas	Mexico	Tlaxcalans		Starr 1902	1902	-98.4	20	75.79	84.55	160.34	-0.97794	25.3	3.1	0.6244	42840.2
314	Eurasia	Myanmar	Shān-tā-loke tribe		Ethnographic Survey of India 1906	1906	95.5	20.2	78.7	84	162.7	-0.198141	39.2	14.2	0.48925	17805.1
315	Americas	Mexico	Otomí		Jaén et al. 1976	1976	-99.2	20.5	75.893	83.864	159.757	-0.913458	30	4.7	-1.16028	35286.3
316	Americas	Mexico	Totonacs		Starr 1902	1902	-97.8	20.6	73.55	83.76	157.31	-1.5111	33.3	13	-0.15626	69818.7
317	Eurasia	Oman	Omani		Khadem et al. 2014	2014	57	20.8	82.82	84.83	167.65	0.816619	37.6	16.1	0.75312	1940.89
318	Eurasia	India	Orissa		Gumansingh et al. 1972 in Gite and Yadev 1989	1972	84.5	20.8	81.9	81.9	163.8	0.743095	39.6	12.7	1.22936	30213.4
319	Eurasia	India	Khandesh Bhil caste		Ethnographic Survey of India 1907	1907	74.8	20.9	81.7	83.2	164.9	0.618955	41.6	12.4	-1.10218	12109.1
320	Eurasia	Vietnam	Hanoi		Roux 1905	1905	105.9	21	74.71	87.57	162.28	-1.42405	33.1	13.5	2.16245	27168.7
321	Eurasia	India	Dakhni Vanjā caste		Ethnographic Survey of India 1907	1907	74.8	21	82.4	84.4	166.8	0.73239	41.6	12.4	-1.10218	12109.1
322	Americas	Mexico	Otomis		Starr 1902	1902	-100.2	21.1	76	81.97	157.97	-0.781324	30.2	5.6	-0.86696	36891.5
323	Americas	Mexico	Tepehuas		Starr 1902	1902	-98.1	21.1	73.12	82.85	155.97	-1.57178	33.9	13.2	-0.23153	75133.6
324	Polynesia	Hawaii	Honolulu		Pearson 1990	1990	-157.8	21.3	83.2	92.2	175.4	0.507058	29.3	17.1	0.76102	5
325	Americas	Mexico	Huaxtecs		Starr 1902	1902	-98.1	21.6	73.95	83.08	157.03	-1.37062	33.3	13.8	0.26342	60822
326	Africa	Chad	Teda		Gaillard and Poutrin 1914 in Bean 1922	1914	16.4	21.9	85.6	84	169.6	1.5787	38.6	5.3	-0.95135	2076.22
327	Eurasia	Myanmar	Kathe Chhatri caste		Ethnographic Survey of India 1906	1906	96.1	21.9	76.4	87	163.4	-0.956986	38	13.1	0.63978	39767.7
328	Americas	Mexico	Huichole		Jaén et al. 1976	1976	-104.5	22	78.822	84.037	162.859	-0.168777	34.5	11.2	-1.20096	46717
329	Eurasia	Myanmar	Kathe Brahman caste		Ethnographic Survey of India 1906	1906	96.1	22	76.6	85.5	162.1	-0.82206	37.8	13	0.65652	39767.7
330	Americas	Mexico	Cora		Jaén et al. 1976	1976	-103.3	22.1	80.423	84.755	165.178	0.20361	33.1	4	-1.15427	32513.7
331	Africa	Egypt	Nubian - Fadidja		Strouhal 1980	1967	31.8	22.3	82.1	86.4	168.5	0.544097	40.5	9.4	-1.26773	2181.34
332	Eurasia	China	Hong Kong		Chang 1969 in Eveleth and Tanner 1976	1969	114.2	22.3	77	90.1	167.1	-0.976004	30.9	12.9	2.5564	32462
333	Eurasia	India	National		Indian Council of Medical Research 1972 in Eveleth and Tanner 1976	1972	79.1	22.4	79.1	85	164.1	-0.150634	38.4	9	0.85216	19043.2
334	Eurasia	Bangladesh	Bangladeshi		Khadem and Islam 1994	1994	91.8	22.4	84.8	82.9	167.7	1.43425	32.1	13.6	1.1249	47614.6
335	Africa	Egypt	Nubian - Arab		Strouhal 1980	1967	32.1	22.6	81.3	84.9	166.2	0.421364	40.6	9.5	-1.3771	1812.01
336	Eurasia	Myanmar	Palaung		Ethnographic Survey of India 1906	1906	97.3	22.6	76.7	81.4	158.1	-0.569443	33.7	7.9	0.16574	66811.8
337	Eurasia	Myanmar	Shān		Ethnographic Survey of India 1906	1906	97.4	22.7	76.8	82.6	159.4	-0.609971	33.5	7.6	0.17778	66811.8
338	Africa	Egypt	Nubian - Kenuz		Strouhal 1980	1967	32.6	22.9	83.2	86.6	169.8	0.816253	40.9	10.1	-1.37793	2127.28
340	Eurasia	India	Vāni or Baniya caste		Ethnographic Survey of India 1907	1907	72.6	23	77.6	83.6	161.2	-0.459244	40.7	11.8	-0.55472	16665.8
341	Eurasia	India	Lewa Patel		Kaur and Singh 1981	1981	73.3	23	78.5	83.4	161.9	-0.216367	40.6	12	-0.3232	16407.7
342	Eurasia	India	Nāgar Brahman caste		Ethnographic Survey of India 1907	1907	72.6	23.1	78.1	86.2	164.3	-0.474732	40.7	11.8	-0.54846	16166.1
343	Eurasia	China	Chinese South		Hagen in Koganei 1903	1903	113.3	23.1	78.83	89.67	168.5	-0.480023	32.9	9.5	1.73446	26706.8
344	Eurasia	China	Guangzhou		Schooling et al. 2007	2007	113.3	23.2	77	90.2	167.2	-0.981634	32.5	9	1.64735	26706.8
345	Eurasia	India	Bhopal		Gite and Yadav 1989	1989	77.4	23.3	78.2	83.8	162	-0.315809	40.9	10.7	0.49653	16943.8
346	Eurasia	India	Mizoram		Dewangan et al. 2005	2005	92.8	23.3	80.18	84.72	164.9	0.142985	29.3	11.7	0.92701	79852
347	Eurasia	India	Eastern India		Yadav et al. 1997	1997	86.1	23.4	81.2	80.9	162.1	0.61864	39.8	11.9	1.06856	20973.7
348	Africa	Egypt	Nubian - Ababda		Strouhal 1980	1967	33.8	23.5	82	85.2	167.2	0.584932	38.4	9.9	-0.91582	2402.36
349	Eurasia	India	Tripura		Dewangan et al. 2005	2005	91.7	23.8	80.13	84.65	164.78	0.133998	32.6	11	0.71114	57515.6
350	Eurasia	China	Taiwanese		Wang et al. 1999, 2000 in Lin et al. 2004	1999	120.5	24.1	79.2	90.7	169.9	-0.442211	31.7	12.3	1.8615	6070.44
351	Eurasia	Myanmar	Khachin		Ethnographic Survey of India 1906	1906	97.2	24.3	75.7	83	158.7	-0.915436	34	8.8	0.06312	67942
352	Eurasia	Saudi Arabia	Saudi		Taha et al. 2009	2009	39.6	24.4	85.02	84.9	169.92	1.37917	42.7	10.3	-2.08449	2689.61
353	Eurasia	Saudi Arabia	Saudi		Nwoye and Al-Shehri 2003	2003	46	24.5	84.4095	87.8714	172.281	1.05747	42.3	7.6	-0.84991	4372.63
354	Eurasia	India	Manipur		Dewangan et al. 2005	2005	93.9	24.8	80.84	85.4	166.24	0.275162	29.2	7.8	0.26749	48833.8
356	Eurasia	China	Taipei		Floyd 2007	2007	121.5	25.1	77.535	91.625	169.15	-0.923983	31.9	12.4	2.6622	32587.4
357	Americas	Mexico	Saltillo (Tlaxcaltecan ancestry)		Lees and Crawford 1976	1976	-101	25.4	77.0117	84.9118	161.923	-0.683425	32.3	5.1	-0.09293	15295.5
358	Africa	Egypt	Kharga Oasis		Hrdlička 1912	1912	31	25.5	79.8	84	163.8	0.0851228	38	4.1	-1.432	2077.7
359	Eurasia	India	Meghalaya		Dewangan et al. 2005	2005	91.3	25.5	79.12	83.6	162.72	-0.0677847	23	5.5	0.46218	45940.5
360	Eurasia	India	Nagaland		Dewangan et al. 2005	2005	94.5	26.3	79.98	84.5	164.48	0.103705	27.3	5.3	0.17829	55765.7
361	Eurasia	Iraq	Kish Arabs		Field in Field 1939	1939	54	26.8	85.79	82.51	168.3	1.71122	36.6	9.7	0.45157	3160.75
362	Eurasia	India	Assam		Dewangan et al. 2005	2005	92.8	26.5	81.23	85.82	167.05	0.352263	32.4	11.1	0.65115	50019.9
364	Eurasia	India	Assam		Das 1971 in Eveleth and Tanner 1976	1971	92.7	26.7	78.5	84.5	163	-0.277378	32.4	11.1	0.75763	39864.1
365	Eurasia	Iran	Baluch		Sadeghi et al. 2015	2015	60.7	27.2	82.8	91.4	174.2	0.44793	44.6	8	-0.91319	2196.95
368	Eurasia	Nepal	Sherpa		Sloan and Masali 1978	1978	86.6	27.5	78	84.7	162.7	-0.417214	18.6	-2.8	-0.50068	37259.5
369	Eurasia	Bhutan	Bhutan		Ward (unpublished) in Eveleth and Tanner (1976)	1976	90.5	27.5	82.1	87.1	169.2	0.505305	22.1	-3.4	0.34097	47679.2
370	Eurasia	Nepal	Sherpa		Gupta and Basu 1981	1981	86.7	27.8	78.4	83.9	162.3	-0.269849	14.7	-9.3	-1.03481	4913.38
371	Eurasia	India	Uttar Pradesh Muslims		Ganguly 1974	1974	79	28	79.8115	85.7745	165.586	-0.0104346	40.9	8.1	0.47618	17790.8
372	Eurasia	India	Arunachal Pradesh		Dewangan et al. 2005	2005	94.7	28	79.7	84.21	163.91	0.0477102	29.1	6.2	0.65874	48733.5
373	Eurasia	China	Lolos		Legendre 1910a	1910	102.2	28.1	79.7	88.7	168.4	-0.201698	27.6	2.8	0.70832	43116.1
374	Eurasia	India	Punjabi		Singh 1973, 1977	1973	77.2	28.6	80.36	87.59	167.95	0.0300176	40.4	7.2	0.47495	17149.8
375	Africa	Algeria	Algerian		Mokdad 2002	2002	2.7	28.7	85.6	87	172.6	1.41214	42.8	2.9	0.224	2086.9
376	Africa	Libya	Magiàbra		Puccioni 1936 in Vecchi 1977	1936	21.5	29	79	85.4	164.4	-0.198582	37.6	5.6	-1.11509	1849.34
377	Africa	Libya	Auàgila		Puccioni 1936 in Vecchi 1977	1936	21.2	29.1	76.9	84.4	161.3	-0.683818	37.1	5.4	-1.11161	1925.63
379	Africa	Libya	Zuèia		Puccioni 1936 in Vecchi 1977	1936	21.7	29.3	80.6	87.6	168.2	0.0912761	37.4	6	-1.07329	1095.74
380	Eurasia	China	Lolos		Legendre 1910b	1910	102.4	29.3	78.6	88.1	166.7	-0.451684	25.6	-0.2	0.81775	39779.9
381	Eurasia	Eurasia	Pani		Ethnographic Survey of India 1908	1906	67.9	29.5	80.7	87	167.7	0.150325	46	5.8	-0.74848	2505.8
382	Eurasia	Eurasia	Dehwar		Ethnographic Survey of India 1908	1908	66.9	29.8	79.2	85	164.2	-0.124886	34.9	-1.5	0.39104	4329.46
383	Eurasia	Iran	Kinareh		Field 1939	1939	52.9	29.9	83.57	81.97	165.54	1.16956	37.3	-1.1	0.00072	16260.5
384	Eurasia	China	SE Tibet		Delisle 1908	1922	97.3	29.9	79.1	88.2	167.3	-0.328449	19.2	-10.7	-0.03725	15603
385	Africa	Libya	Margàba		Puccioni 1936 in Vecchi 1977	1936	19.7	30.2	79.4	88.6	168	-0.273431	34.7	6.3	-0.88728	1866.02
386	Eurasia	India	Jat-Sikhs		Sidhu and Kansal 1974	1974	76.4	30.3	82.94	87.77	170.71	0.684558	40.5	6.8	-0.11517	31941
387	Eurasia	India	North India		Chandna et al. 2010	2010	77	30.3	83.9	85.7	169.6	1.04637	40.2	6.9	0.26776	23788.6
388	Africa	Egypt	Belbeis		Ammar 1940	1940	31.6	30.4	79.3	84.6	163.9	-0.0769373	34.5	7.7	-0.32089	12911.3
389	Eurasia	India	Bania		Sidhu and Kansal 1974	1974	76.4	30.4	81.28	86.12	167.4	0.348491	40.5	6.9	-0.01495	31941
390	Africa	Egypt	Minieh-el-Qamh		Ammar 1940	1940	31.3	30.5	81.9	84.5	166.4	0.598083	34.3	6.1	-0.59229	24528.1
391	Africa	Egypt	Zagazig		Ammar 1940	1940	31.5	30.6	81.9	84.6	166.5	0.592523	33.6	5.9	-0.30429	35000.1
392	Eurasia	China	Sechuan		Legendre 1911	1911	103.8	30.6	74.71	86.36	161.07	-1.35649	29.8	3	1.70339	21978
393	Africa	Egypt	Hihya		Ammar 1940	1940	31.6	30.7	81.8	85.3	167.1	0.527885	33.4	6.4	-0.21709	32914.7
394	Africa	Egypt	Sharqiya		Ammar 1940	1940	31.7	30.7	81.4	85.1	166.5	0.436003	33.5	6.8	-0.12915	32914.7
395	Africa	Libya	Fuàcher		Puccioni 1936 in Vecchi 1977	1936	21	30.8	81.4	88.3	169.7	0.258519	34.4	6.6	-0.64998	2368.24
396	Africa	Egypt	Kafr Saqr		Ammar 1940	1940	31.6	30.8	80.7	86.1	166.8	0.200264	33.2	6.6	-0.17373	36224.6
397	Eurasia	India	Panjabis		Chopra 1968 in Eveleth and Tanner 1976	1968	75.6	30.9	81.3	86.9	168.2	0.310378	41	5.5	-0.11552	31498.5
399	Africa	Egypt	Faqûs		Ammar 1940	1940	31.9	31	82	86.4	168.4	0.518348	32.3	8.2	0.32988	27512.4
400	Eurasia	Jordan	Akeydat Beduins		Shanklin 1936	1936	36.5	31.2	82.54	85.96	168.5	0.681785	32.6	1.1	-0.06401	2855.51
401	Eurasia	Jordan	Maualy Beduins		Shanklin 1936	1936	36.5	31.3	83.3	86.8	170.1	0.83093	32.7	1.4	-0.13893	2900.64
402	Eurasia	Iran	Arab		Sadeghi et al. 2015	2015	48.7	31.3	80.3	91.2	171.5	-0.186298	45.7	7	-1.23936	5398.29
403	Eurasia	Afghanistan	Pushtu speakers		Unpublished in Coon 1939	1939	65.5	31.3	77.262	85.738	163	-0.66483	40.8	-0.3	-0.52786	6374.77
404	Eurasia	Iran	Yezd-I-Khast		Field 1939	1939	52.1	31.5	85.13	79.66	164.79	1.70274	34.7	-7.2	0.50957	3684.36
405	Africa	Libya	Auaghìr		Puccioni 1936 in Vecchi 1977	1936	20.6	31.7	79.5	87.7	167.2	-0.197596	31.5	6.3	0.32166	3101.35
406	Africa	Libya	Mnèfa		Puccioni 1936 in Vecchi 1977	1936	24.8	31.7	79.8	86.4	166.2	-0.0481205	29.7	7.1	0.69309	2546.91
407	Eurasia	Iraq	Ba'ji Bedouin		Field in Field 1939	1939	45.1	31.7	84.8	83.38	168.18	1.40735	43.3	4.6	-0.72219	6032.82
409	Africa	Libya	Abeidàt		Puccioni 1936 in Vecchi 1977	1936	23	31.8	80.8	87.7	168.5	0.137239	30.6	6.6	0.24116	2344.72
410	Africa	Libya	Ghetaàn		Puccioni 1936 in Vecchi 1977	1936	24.5	31.8	79.9	88.1	168	-0.1168	29.6	7.3	0.67562	2619.75
411	Africa	Libya	Sciuàer		Puccioni 1936 in Vecchi 1977	1936	24.7	31.9	81.7	88	169.7	0.352426	29.4	7.8	0.78788	2998.27
412	Eurasia	India	Kulu Valley		Vogel 1971	1971	77.1	32	76.7	87	163.7	-0.879732	25.7	0.3	0.6379	53401
413	Africa	Libya	Orfa		Puccioni 1936 in Vecchi 1977	1936	21.3	32.1	81	86.5	167.5	0.255315	29.9	6	0.33811	2528.21
414	Americas	USA	Papago		Ten Kate 1917	1917	-110.9	32.2	82.83	86.77	169.6	0.711565	37.3	3.8	-0.16527	7407.16
415	Africa	Libya	Braàsa		Puccioni 1936 in Vecchi 1977	1936	21.7	32.2	80.1	87.2	167.3	-0.0152887	29.4	5.9	0.26329	2361.37
416	Eurasia	India	Gaddi Rajpiut		Singh 1981	1981	76.5	32.4	77.5	85.7	163.2	-0.601441	26	-0.1	1.23527	33079.5
417	Africa	Libya	Abìd		Puccioni 1936 in Vecchi 1977	1936	20.8	32.5	80.4	87	167.4	0.0730704	28.6	6.2	0.54947	16277.4
418	Eurasia	India	Gaddi Brahmin		Singh 1981	1981	76.5	32.5	78.1	84.8	162.9	-0.397012	24.3	-2.4	0.77855	33079.5
419	Eurasia	India	Lahaulis		Chopra 1968 in Eveleth and Tanner 1976	1968	77.6	32.5	77.1	84.7	161.8	-0.648947	12.4	-20.1	-1.54468	2949.17
420	Eurasia	Iran	Fars		Sadeghi et al. 2015	2015	51.7	32.6	80.9	92.1	173	-0.0815847	36.7	-4.4	0.51759	15727.5
421	Africa	Libya	Hàsa		Puccioni 1936 in Vecchi 1977	1936	21.1	32.7	81.8	87	168.8	0.43359	28.2	6.4	0.47646	20497.9
422	Africa	Libya	Hùta		Puccioni 1936 in Vecchi 1977	1936	22.3	32.7	80.9	87.6	168.5	0.168543	26.7	4.8	0.32716	6797.95
423	Africa	Libya	Taràchi		Puccioni 1936 in Vecchi 1977	1936	22.6	32.7	79	86.6	165.6	-0.26522	27.9	6.5	0.43971	7206.34
425	Americas	USA	West Choctaw		Bigee 1992	1890	-91	32.8	86.8348	83.5324	170.367	1.92287	33.2	0.6	0.8003	46899.6
426	Africa	Libya	Dorsa		Puccioni 1936 in Vecchi 1977	1936	22	32.8	80.8	86.7	167.5	0.19272	26.8	3.9	0.37125	19536.2
427	Eurasia	Iran	Isfahan Jews		Field 1939	1939	51.7	32.8	84.1	80.84	164.94	1.36989	37.1	-3.9	0.56241	6035.29
428	Americas	USA	Maricopa		Ten Kate 1917	1917	-113.1	33	84.5	87.7	172.2	1.09023	41.6	4.9	-0.19705	4960.08
429	Americas	USA	East Choktaw		Bigee 1992	1890	-88.7	33	82.4712	87.4038	169.875	0.584076	32.7	0.1	0.74897	69401.2
430	Americas	USA	Pima		Hrdlička 1908	1908	-111.7	33.1	80.9178	90.8822	171.8	-0.00914901	40.8	2.2	-0.88803	9930.48
432	Americas	USA	Pima		Ten Kate 1917	1917	-111.7	33.2	83.44	86.16	169.6	0.902425	40	2.8	-0.77254	9930.48
434	Americas	USA	Apache, San Carlos		Hrdlička 1908	1908	-110.2	33.3	79.2324	90.0676	169.3	-0.398485	33.5	-2.6	-0.15734	14253.6
435	Eurasia	Iran	Lor		Sadeghi et al. 2015	2015	48.4	33.5	82.9	91	173.9	0.495836	37.1	-2.5	-0.36464	10945.1
437	Eurasia	Syria	Rwala		Shanklin 1935	1935	38.9	33.6	79.206	82.686	161.892	0.00511595	37.1	1.1	0.32908	3721.13
439	Africa	Morocco	Arabophone Senhaja		Coon 1931	1931	-4.3	34.2	81.0603	85.3197	166.38	0.336351	36	4.6	0.97784	21338.8
441	Eurasia	India	Ladakh		Dixit et al. 2014	2014	76.9	34.3	77.2	80.5	157.7	-0.390764	24.1	-15.3	0.81095	3116.35
442	Africa	Morocco	Gzennaya		Coon 1931	1931	-3.8	34.5	82.3647	85.1453	167.51	0.681859	32.2	2.2	0.87772	10072.2
444	Africa	Morocco	Taghzuth (Senhaja)		Coon 1931	1931	-4.5	34.8	80.8809	86.6091	167.49	0.218601	27.8	-3.3	0.62111	26943.3
445	Africa	Morocco	Amart		Coon 1931	1931	-4.1	34.8	83.2272	86.3128	169.54	0.839161	29.6	0.2	0.78681	12952.9
446	Africa	Morocco	Ktama (Senhaja)		Coon 1931	1931	-4.9	34.9	83.128	82.962	166.09	1.00009	32.7	3.1	0.95881	29609.5
447	Africa	Morocco	Zarket (Senhaja: Zarket, Beni Gmil, and Beni Mesduy)		Coon 1931	1931	-4.4	34.9	82.9006	83.2994	166.2	0.922632	28.5	-1.3	0.78412	24633.6
448	Africa	Morocco	Hamid (Senhaja)		Coon 1931	1931	-4.3	34.9	83.0578	87.2822	170.34	0.741872	29.5	0.3	0.98544	24633.6
449	Africa	Morocco	Targuist		Coon 1931	1931	-4.2	34.9	82.3786	83.8414	166.22	0.757989	30.4	2.1	1.00017	12952.9
450	Africa	Algeria	Berbers		Topinard 1870	1870	5.7	34.9	81.49	82.98	164.47	0.577129	40.1	5.3	1.2666	2992.22
453	Africa	Morocco	Bu Nsar (Senhaja: Beni Seddath and Beni Khennus)		Coon 1931	1931	-4.5	35	82.7899	84.5301	167.32	0.825559	29.4	0.2	0.97424	26943.3
454	Africa	Morocco	Ulishk (including Tafersit)		Coon 1931	1931	-3.5	35	84.3211	86.0589	170.38	1.13488	31.2	5	1.08669	9224.7
455	Americas	USA	West Cherokee		Bigee 1992	1992	-84.3	35.1	83.995	87.136	171.131	0.991316	30	-3.8	0.6077	65734.6
456	Africa	Morocco	Maritimes (Beni Bu Frah, Beni Itteft, Mestassa, and Mtiwa)		Coon 1931	1931	-4.5	35.1	82.9376	86.0124	168.95	0.781237	30.8	4.9	0.79914	24339.2
457	Africa	Morocco	Bokoya		Coon 1931	1931	-4.2	35.1	81.6438	84.9762	166.62	0.505651	30.9	6.3	0.91057	14019
458	Africa	Morocco	Urriaghel		Coon 1931	1931	-4	35.1	81.2293	85.3607	166.59	0.377571	30.8	5.6	0.99018	14019
459	Africa	Morocco	Tuzin		Coon 1931	1931	-2.6	35.1	85.096	86.434	171.53	1.31365	30.6	8.2	1.2747	14555.4
461	Eurasia	China	Chinese		China Standards, GB/T 10000-1988, 1988 in Lin et al. 2004	1988	105.2	35.1	77	90.8	167.8	-1.01546	24.5	-9.7	0.67569	8099.78
462	Americas	USA	East Cherokee		Bigee 1992	1992	-82.6	35.2	82.1713	85.5541	167.725	0.609376	28	-4.1	0.63256	57095.7
463	Africa	Morocco	Temsaman		Coon 1931	1931	-3.7	35.2	83.3355	86.1145	169.45	0.878043	30.5	5.6	1.05679	12045.1
464	Africa	Algeria	Chawia		Randall-McIver and Wilkin 1901	1901	6.1	35.3	82	88.4	170.4	0.407557	31	-2.5	0.89828	12875.8
465	Americas	USA	North Carolina Cherokee	Boas data	Langdon 1995	1892	-83.3	35.4	82.31	85.9	168.21	0.625894	28.7	-4.9	0.69378	53284.7
466	Eurasia	Iran	Kurd		Sadeghi et al. 2015	2015	47	35.4	81	90.1	171.1	0.0555458	34.6	-6.3	0.49053	8313.02
468	Eurasia	Iraq	Arabs (Kirkuk)		Ehrich in Field 1939	1939	44.4	35.5	81.06	90.22	171.28	0.0643525	42.6	3.8	0.70583	7711.24
469	Eurasia	Japan	Japanese		Research Institute of Human Engineering for Quality Life, 1994 in Lin et al. 2004	1994	139.5	35.7	78.1	90.9	169	-0.73726	30.4	-1.3	1.89747	19065.4
470	Americas	USA	Tuscarora	Boas dataset	Langdon 1995	1892	-79	35.8	82.1	89	171.1	0.40011	31.8	-2	0.86265	50700.9
471	Eurasia	Syria	Syrians		Seltzer in Field 1939	1939	38	35.8	82.03	88.09	170.12	0.432449	38	1.4	0.33598	8360.87
473	Eurasia	Japan	National		Tanner et al. 1982	1982	139.5	35.8	74.5	89.4	163.9	-1.58108	30.4	-1.3	1.86615	22140.6
476	Africa	Algeria	Kabyle		Randall-McIver and Wilkin 1901	1901	4.5	36.3	79.524	89.046	168.57	-0.266317	32.1	2.4	1.31908	17639.8
479	Americas	USA	Oklahoma Cherokee	Boas dataset	Langdon 1995	1892	-97.3	36.6	83.98	87.22	171.2	0.98281	35	-5.3	1.23848	30333.9
480	Africa	Tunisia	Tunisian		Marie and Mac-Auliffe 1920	1920	10.1	36.8	79.4	88.7	168.1	-0.278999	32.2	6.2	0.91061	13647.5
485	Eurasia	Spain	Andalusia		Hulse 1934 in Coon 1939	1939	-4.8	37.8	82.251	84.249	166.5	0.702426	36.2	4.6	1.15998	38030.9
486	Eurasia	Iran	Turk		Sadeghi et al. 2015	2015	46.3	38.1	80.8	88.5	169.3	0.0928434	30.3	-6	0.8355	6019.5
487	Eurasia	Republic of Korea	South Korean		Lee 2000 in Lin et al. 2004	2000	127.1	38.3	78.6	92.1	170.7	-0.675745	27.5	-11.8	1.06825	26004.3
493	Eurasia	Turkey	Turks		Hasluck and Morant in Field 1939	1939	35.3	39.3	79.73	88.19	167.92	-0.165597	27.1	-7	0.59748	16007.6
495	Eurasia	Kyrgyzstan	Khirgiz		Facchini and Fiori 2001	2001	73.3	39.7	78.6	89.5	168.1	-0.529814	21	-20	0.20047	9567.17
498	Americas	USA	Shawnee	Boas dataset	Langdon 1995	1892	-83.5	40	83.02	89.51	172.53	0.609046	29	-8.6	0.86207	32069.3
503	Eurasia	Armenia	Armenians		Seltzer in Field 1939	1939	44.6	40.6	77.58	88.58	166.16	-0.741253	22.3	-11.3	0.45108	29122.1
507	Americas	USA	Munsee	Boas dataset	Langdon 1995	1892	-75	41	83.7	88.23	171.93	0.854918	27.7	-9.8	0.66002	39005.5
508	Eurasia	Albania	Albanian		Pittard 1920 in Tildesley 1933	1933	20.1	41.2	79.11	88.69	167.8	-0.353167	26.8	-0.2	0.93813	25934.9
510	Eurasia	Macedonia	Drimkol de Debar		Jovančic 1958	1958	20.6	41.3	78	87.8	165.8	-0.589517	25.7	-2.8	0.60815	36368.2
512	Americas	USA	Pawnee		Bigee 1992	1890	-100	41.6	81.2628	89.2651	170.528	0.169649	30.9	-13	1.00296	20498.1
514	Eurasia	Georgia	Jewish		Weissenberg in Field 1939	1939	43.4	42	76.7	86.9	163.6	-0.874161	23.9	-8.4	0.3532	40438.2
519	Eurasia	Kyrgyzstan	Khirgiz		Facchini and Fiori 2001	2001	72.2	42.5	79.1	90.2	169.3	-0.440032	29.4	-11.7	1.08072	12516.1
520	Eurasia	Japan	Ainu - Yezo		Koganei 1894	1894	142.1	42.6	74.6	82	156.6	-1.14377	24.7	-10.7	1.02069	29647.5
521	Americas	USA	Stockbridge	Boas dataset	Langdon 1995	1892	-73.5	42.7	82.98	89.46	172.44	0.601495	26.8	-11.9	0.96632	35651.5
523	Eurasia	Spain	Basques		Marquer 1963	1963	-2.7	42.8	80.4	89.3	169.7	-0.0546777	24.6	1.6	0.58354	38218
524	Eurasia	Spain	Basques		Marquer 1963	1963	-1.7	42.8	79.2	88.1	167.3	-0.297122	26.8	1.1	0.68131	39710.1
527	Eurasia	Montenegro	Montenegrins		Ehrich in Coon 1939	1939	19.2	42.9	85.2	92.3	177.5	1.01831	18.3	-6.9	-0.25712	31762
528	Americas	USA	Seneca	Boas dataset	Langdon 1995	1892	-77.7	43	82.73	90.66	173.39	0.470751	27.6	-9.1	0.88841	34770.8
529	Eurasia	Kazakhstan	Kazakhs		Facchini and Fiori 2001	2001	79.2	43	80.1	88.9	169	-0.109751	24.6	-17.6	0.58041	20152
531	Eurasia	France	Basques		Marquer 1963	1963	-0.9	43.2	80.2	88.8	169	-0.0784212	25.2	1.1	0.57718	50681.6
532	Eurasia	Spain	Basques		Marquer 1963	1963	-2.9	43.3	81.7	90.4	172.1	0.219435	23	6	0.65793	42630.6
535	Americas	USA	Onondaga	Boas dataset	Langdon 1995	1892	-76.2	43.4	86.45	87.35	173.8	1.61174	26.6	-10.5	0.84681	35482.5
536	Eurasia	Spain	Basques		Marquer 1963	1963	-2.3	43.3	80.1	89.6	169.7	-0.148703	24.7	6.3	0.75917	3992.25
537	Eurasia	France	Basques		Marquer 1963	1963	-1.5	43.4	80.7	88.8	169.5	0.0504212	24.4	3.9	0.6175	45066.2
538	Eurasia	France	Basques		Marquer 1963	1963	-1.2	43.4	80.5	88.3	168.8	0.0266566	25	2.6	0.63306	40175.6
540	Americas	USA	Ottawa	Boas dataset	Langdon 1995	1892	-84.7	43.6	83.29	89.48	172.77	0.680303	28.1	-10.8	0.86457	29960.7
542	Eurasia	Japan	Ainu		Koganei 1894	1894	142.6	43.7	74.1	82.6	156.7	-1.30558	24.7	-14.6	0.8406	26060.3
543	Americas	USA	Oneida	Boas dataset	Langdon 1995	1892	-75.5	43.8	82	90.02	172.02	0.317863	25.1	-14.2	0.55501	33660.7
546	Eurasia	Romania	Gagaouz		Pittard 1916	1916	28.5	43.9	77.7	88.7	166.4	-0.717041	25.9	-2	1.06747	23920.9
547	Eurasia	China	Taranchi ('Tarantschen')		Paissel 1897 in Steida 1900	1897	81.3	43.9	76.5	88.1	164.6	-0.992651	30.5	-15.1	0.74203	13786.1
548	Eurasia	Romania	Gagaouz		Pittard 1916	1916	28.5	44	71.1	83.3	154.4	-2.11679	25.8	-2.3	1.03434	23920.9
550	Eurasia	Kazakhstan	Uighurs		Facchini and Fiori 2001	2001	80.2	44.2	80	88.9	168.9	-0.135521	31	-14.1	0.90141	8972.08
551	Eurasia	Romania	Kurds		Pittard 1913	1913	28.4	44.3	81.6	88.4	170	0.304502	26.2	-2.9	0.97738	22990.6
552	Americas	USA	Mohawk	Boas dataset	Langdon 1995	1892	-74.9	44.4	84.09	89.94	174.03	0.861218	25	-15.7	0.67221	32030.6
553	Eurasia	Romania	Tsiganes		Pittard 1911	1911	28.3	44.4	78.9211	85.9789	164.9	-0.251024	26.3	-3.3	0.94787	22990.6
554	Eurasia	Romania	Armenians		Pittard 1913	1913	28.4	44.4	79.2	86.9	166.1	-0.230389	26.2	-3.2	0.97111	22990.6
556	Eurasia	Romania	Tartars		Pittard 1911	1911	28.4	44.5	80.3	88.9	165.7	-0.0582114	26.3	-3.5	0.97449	22990.6
559	Eurasia	Croatia	Istria		Matkovič et al. 1979	1979	13.9	45.2	79.5	87.6	166.8	-0.192036	25.5	1.6	0.88797	38351.5
562	Eurasia	Croatia	Podravina		Matkovič et al. 1979	1979	17.6	45.7	81.2	87	167.9	0.279082	27	-3.4	0.71625	41541.7
563	Eurasia	Croatia	Zagreb		Zivicnjak et al. 2003	2003	16	45.8	87.5	92.9	180.4	1.5802	27.3	-3.2	0.88454	41048.3
564	Eurasia	Italy	Ladine - Val di Fassa		Corrain and Capitanio 1980	1980	11.7	46.4	82.4742	87.2258	169.7	0.594703	17.1	-8.3	-0.50278	34440.9
566	Eurasia	Russia	Kalmucks		Korolew 1906	1906	45.5	46.5	76.13	88	164.13	-1.08237	31.7	-9	1.32907	7873.44
567	Eurasia	Italy	Ladine - Val Gardena		Corrain and Capitanio 1980	1980	11.7	46.6	84.8094	85.4906	170.3	1.29213	15.6	-9	-0.8353	39810
568	Eurasia	Italy	Ladine - Val Badia		Corrain and Capitanio 1980	1980	11.9	46.6	88.3386	83.8614	172.2	2.29169	18.9	-9.3	-0.10376	30505.8
571	Americas	Canada	Ojibwa		Katzmarzyk and Malina 1999	1999	-79.8	47.1	83.3	92.5	175.8	0.516346	24.2	-20.3	0.64363	29047.6
573	Eurasia	Mongolia	Khalkha-Mongols		Vlček 1965	1965	103	47.1	77.178	87.652	164.83	-0.792985	22.1	-26.2	0.24075	16489.2
574	Americas	USA	Kiowa		Bigee 1992	1992	-109.2	47.2	80.7414	89.3573	170.099	0.0301365	25.3	-14.1	0.73402	22589.4
578	Eurasia	Ukraine	Jewish		Weissenberg 1895	1895	32.3	48.5	79.1	86	165.1	-0.206146	26.6	-8.2	0.85464	19011.9
579	Eurasia	France	Strasbourg		Pfitzner 1899	1899	7.8	48.6	79.6	87.9	167.5	-0.182959	25	-1.6	0.61897	26962.3
582	Eurasia	France	Paris		Bouisset and Monod 1961	1961	2.4	48.9	80.891	90.204	171.095	0.0216552	24.6	0.6	0.48332	15609
583	Americas	Canada	Lillooet (Fraser River)		British Association for the Advancement of Science 1898	1898	-122.1	49.2	77.3	87	164.3	-0.725224	22.7	-2.5	0.42543	43034.5
584	Americas	Canada	Nootka		Birkbeck et al. 1971	1971	-126.1	49.3	78.1	92.3	170.4	-0.816218	17.1	0.6	-0.60614	38316.9
586	Americas	Canada	Harrison Lake		British Association for the Advancement of Science 1895	1895	-121.9	49.6	74	84	158	-1.40845	25	-2.2	0.74111	30502.9
587	Americas	Canada	Spuzzum		British Association for the Advancement of Science 1895	1895	-121.4	49.7	76	84.5	160.5	-0.921099	24.5	-5.7	0.71327	33163.8
588	Eurasia	Czech Republic	Czech		Webb et al. 2008	2008	15.5	49.9	84.8	90.1	174.9	1.03552	23.7	-5	0.49365	23236.1
590	Americas	Canada	NtlakyapamuQ'ō'e		British Association for the Advancement of Science 1895	1895	-121.6	50.1	78	84.7	162.7	-0.417214	22	-9.1	0.39553	27864.6
592	Eurasia	Poland	Krakow		Webb et al. 2008	2008	20	50.1	81.8	90.4	172.2	0.245229	23.3	-7.1	0.39871	23906.1
594	Americas	Canada	Lillooet (Anderson Lake)		British Association for the Advancement of Science 1898	1898	-122.5	50.6	77.8	84.5	162.3	-0.45762	18.4	-14.2	-0.49178	18602.3
595	Americas	Canada	Nkamtcl'nemuq		British Association for the Advancement of Science 1895	1895	-121.3	50.7	79.3	86.4	165.7	-0.176863	27.3	-7.7	0.85009	24741.1
599	Americas	Canada	Kwakiutl		British Association for the Advancement of Science 1895	1895	-127.2	51	74.2	90.2	164.4	-1.70377	17.3	0.6	-0.80766	3151.63
600	Americas	Canada	Shuswap		British Association for the Advancement of Science 1895	1895	-119.3	51	73	82.4	155.4	-1.57801	21.9	-11.7	-0.20761	33677.5
602	Americas	Canada	Shuswap (StlEmqō'lEqumQ)		British Association for the Advancement of Science 1898	1898	-119.3	51.1	78.5	86.7	165.2	-0.399526	20.8	-12.4	0.27515	26888.9
603	Eurasia	UK	South East		Dangour et al. 2002	2002	0.5	51.2	84.1	94.2	178.3	0.629665	21.8	1.1	0.26977	33054.8
604	Eurasia	UK	London		Galton 1885	1885	-0.1	51.4	81.026	91.44	172.466	-0.0122676	23.2	1.4	0.4799	16958.5
605	Eurasia	UK	London		Ferrie et al. 2006	2006	-0.1	51.5	84	93	177	0.669766	23.5	1.7	0.51195	16958.5
606	Eurasia	UK	Caerphilly		Gunnell et al. 2003a	2003	-3.2	51.6	80	91	171	-0.252558	20.6	0.5	0.06952	33184.2
607	Eurasia	UK	Hertfordshire		Phillips et al. 2008	2008	-0.2	51.8	83.5	90.7	174.1	0.667204	21.8	0.3	0.25724	26215.6
608	Americas	Canada	Chilcotin		British Association for the Advancement of Science 1898	1898	-124	52	78.3	86.8	165.1	-0.456586	20.3	-20.7	0.1095	29337.5
611	Americas	Canada	Chilcotin		Birkbeck et al. 1971	1971	-122.2	52.1	80.1	90.2	170.3	-0.182126	23.2	-13.5	0.4063	33753.4
612	Americas	Canada	Bilqula		British Association for the Advancement of Science 1895	1895	-128.6	52.5	76.4	89.6	166	-1.10257	17.1	0.7	-1.21217	2437.34
613	Americas	Canada	Cree and Ojibwa		Hurlich and Steegmann 1979	1979	-91.3	53	81.8	93.8	175.6	0.0563384	21.9	-28.4	0.35927	16903.3
614	Americas	Canada	Labrador Peninsula		Hallowell 1929	1929	-71.1	53.6	78.8	87.4	166.2	-0.361198	17.1	-28.7	-0.50592	9936.6
615	Eurasia	Ireland	West Ireland		Relethford and Lees 1981	1981	-8.9	53.6	81.26	92.13	173.39	0.00974369	18.5	1.5	-0.2582	28547.4
616	Americas	Canada	Ojibwa		Grant 1929 in Katzmarzyk and Malina 1999	1929	-94.9	53.8	80.1	89.9	170	-0.16541	22.7	-28.2	0.46928	1937.73
618	Eurasia	UK	1958 National Birth Cohort		Li et al. 2007	2007	-1.9	53.9	84	92.1	176	0.71924	19.5	0	-0.09916	29726.3
621	Americas	Canada	Cree and Ojibwa		Grant 1929 in Katzmarzyk and Malina 1999	1929	-93.9	54.7	82	90	172	0.318971	22	-29.2	0.383	15739.4
623	Eurasia	Russia	Tatars		Benzengre 1881	1881	41.4	54.9	78.5733	83.1667	161.74	-0.184537	24.5	-13.9	0.65533	16784
624	Eurasia	Russia	Novosibirsk		Webb et al. 2008	2008	83	55	80.7	90.4	171.1	-0.038509	25.4	-21.9	0.78594	14436.3
627	Americas	Canada	Nass River Indians		British Association for the Advancement of Science 1895	1895	-128.9	55.6	77	90	167	-0.970376	19.1	-11.3	-0.10327	24088.3
628	Americas	Canada	Tinneh		British Association for the Advancement of Science 1895	1895	-129	55.7	74.7	89	163.7	-1.50696	18.9	-11.1	-0.14604	19924.6
629	Eurasia	UK	Renfrew-Paisley		Gunnell et al. 2003b	2003	-4.4	55.9	81.63	93.37	175.01	0.0363133	18.5	0.2	-0.25664	22547.9
630	Eurasia	Sweden	Skåne		Retzius 1902	1902	13.6	55.9	80.28	89.93	170.334	-0.120667	20	-3.1	-0.08071	26122.7
631	Americas	Canada	Cree		Hurlich and Steegmann 1979	1979	-87.7	56	83.4	90.1	173.5	0.674475	19.3	-30.4	-0.07616	11719.6
633	Eurasia	Sweden	Blekinge		Retzius 1902	1902	15.3	56.2	80.3	89.74	170.048	-0.104933	21	-2.8	-0.03129	1871.88
634	Americas	USA	St George		Justice et al. 2010	1979	-169.6	56.6	79.56	90.72	170.28	-0.350448	11.2	-6.9	-2.15208	5
635	Eurasia	Russia	Tungus		Mainow 1904	1904	100.7	56.6	76.6	86.5	163.1	-0.877639	24.3	-27.6	0.66737	16277.2
636	Eurasia	Sweden	Öland		Retzius 1902	1902	16.6	56.7	80.82	90.38	171.179	-0.00644345	21.1	-3.5	-0.02165	2166.25
637	Eurasia	Sweden	Halland		Retzius 1902	1902	12.7	57	81.01	89.55	170.534	0.0886729	20.3	-5.2	0.00772	20451
638	Eurasia	Sweden	Småland		Retzius 1902	1902	14.9	57	80.42	90.41	170.758	-0.11129	21.1	-5.2	0.16	21423
639	Americas	USA	St Paul		Justice et al. 2010	1979	-170.3	57.2	76.78	89.13	165.91	-0.978208	10.6	-7.6	-2.3258	5
640	Eurasia	Sweden	Gottland		Retzius 1902	1902	18.5	57.5	81.82	90.97	172.744	0.218787	20.2	-3.1	-0.18201	20140.1
641	Eurasia	Latvia	Liv		Vildes 1924 and Waldhauer in Coon, 1939	1924	22.4	57.6	84.738	89.262	174	1.06555	20.2	-7.3	0.05758	20495.6
642	Americas	Canada	Tahltan		Boas 1901	1901	-130	57.9	80.7	90.3	171	-0.0329453	17.6	-20.4	-0.39194	12289
643	Eurasia	Sweden	Västergötland		Retzius 1902	1902	13.3	57.9	80.76	90.52	171.351	-0.0297087	19.9	-6.7	-0.02615	22072.7
644	Americas	Canada	Labrador Eskimo		Duckworth and Pain 1900	1900	-64	58	76.7	81	157.7	-0.547353	12	-27.2	-1.63335	2021.62
645	Eurasia	Sweden	Bohuslän		Retzius 1902	1902	11.6	58	81.48	90.65	172.136	0.148812	19.6	-4.3	-0.2101	14584.6
646	Eurasia	Sweden	Östergötland		Retzius 1902	1902	15.6	58.4	80.24	90.25	170.446	-0.148805	21.8	-6	0.29169	17699.1
647	Americas	Canada	Cree		Grant 1930 in Katzmarzyk and Malina 1999	1930	-111.2	58.6	71.9	89.1	161	-2.23423	22.6	-29.4	0.38134	13550.1
648	Eurasia	Russia	Ostiaks		Rudenko 1914	1914	73.6	58.7	72.9	83.6	156.5	-1.66968	23.5	-24.9	0.62	13995.1
649	Eurasia	Sweden	Dalsland		Retzius 1902	1902	12.1	58.9	80.31	91.26	171.516	-0.187066	19.7	-6.3	-0.05482	22230.6
650	Eurasia	Sweden	Södermanland		Retzius 1902	1902	16.8	59.1	80.28	90.89	171.186	-0.174163	21.6	-6.2	0.24579	20241.8
652	Eurasia	Sweden	Närke		Retzius 1902	1902	15.1	59.2	80.46	90.01	170.476	-0.0787043	22.4	-6.9	0.39025	17918.4
653	Americas	USA	Koukpagmiut		Boas 1901	1901	-160.1	59.3	78.2	89.3	167.5	-0.621738	16.3	-14.7	-0.68013	10972
654	Eurasia	Sweden	Stockholm		Retzius 1902	1902	18.1	59.3	80.81	90.49	171.32	-0.0151415	22.2	-4.8	0.37566	1547.76
655	Eurasia	Russia	Historical Evenki		Comuzzie et al. 1995	1995	100	59.6	73.96	81.79	155.75	-1.29718	24.6	-33.1	0.72761	13285
656	Americas	Canada	Chipewyan		Grant 1930 in Katzmarzyk and Malina 1999	1930	-108.1	59.7	77	89.4	166.4	-0.936656	20.7	-32.2	0.16216	11725.6
657	Eurasia	Sweden	Värmland		Retzius 1902	1902	13.2	59.8	79.87	91.02	170.943	-0.287224	20.6	-8.3	0.09458	17898.6
658	Eurasia	Sweden	Västmanland		Retzius 1902	1902	16.2	59.8	79.82	90.4	170.338	-0.265499	21.7	-8.4	0.26952	18942.5
659	Eurasia	Sweden	Uppland		Retzius 1902	1902	17.8	60	80.32	90.41	176.9	-0.137085	20.9	-7.6	0.12036	18605.5
660	Eurasia	Russia	Voguls		Rudenko 1914	1914	62	60	73.8	82.9	156.7	-1.39936	23.7	-22.8	0.61109	14444.1
661	Americas	Canada	Upper Liard		Lee and Birkbeck 1977	1977	-128.9	60.1	81.456	88.244	169.7	0.27605	21.4	-30.2	0.25783	12071.2
662	Eurasia	Sweden	Gästrikland		Retzius 1902	1902	16.8	60.6	80.75	90.33	171.162	-0.0217178	21.3	-9.5	0.2106	17497.7
663	Eurasia	Sweden	Dalarna		Retzius 1902	1902	14.5	61	80.35	90.44	170.76	-0.131018	20.9	-10.3	0.14072	13845.4
664	Eurasia	Sweden	Hälsingland		Retzius 1902	1902	16.5	61.6	81.34	91	172.324	0.0932516	19.9	-12.4	-0.01519	17356.7
665	Americas	Canada	Ross River		Lee and Birkbeck 1977	1977	-132.5	62	83.937	87.363	171.3	0.963835	18.7	-31.9	-0.2123	7583.6
666	Eurasia	Norway	Norway		Bolstad et al. 2001	2001	9.1	62.1	86.3	93.3	179.6	1.24822	16.4	-12	-0.65796	8608.66
668	Eurasia	Russia	Jakuts		Mainow 1904	1904	129.7	62.1	76.2	86.2	162.4	-0.963942	25.1	-45	0.78051	10845
669	Eurasia	Sweden	Härjedalen		Retzius 1902	1902	13.9	62.2	81.48	91.15	172.609	0.121051	18.4	-12.3	-0.27724	9494.5
670	Eurasia	Russia	Evenki		Comuzzie et al. 1995	1995	96	62.4	77.37	84.1	161.47	-0.546173	21.1	-36.6	0.28372	9324.08
671	Eurasia	Sweden	Medelpad		Retzius 1902	1902	16.7	62.5	80.68	90.82	171.474	-0.0670474	19.2	-14.2	-0.10929	14567.9
672	Eurasia	Sweden	Jämtland		Retzius 1902	1902	14.6	63.2	81.2	90.49	171.68	0.0854634	18.8	-12	-0.21049	11340.3
673	Eurasia	Sweden	Ångermanland		Retzius 1902	1902	17.7	63.2	80.58	90.52	171.098	-0.0761428	19.9	-13.9	0.01613	12890.3
675	Americas	USA	Gambell		Justice et al. 2010	1979	-171.7	63.7	76.79	89.03	165.82	-0.970021	10	-18.2	-2.20982	3441.16
676	Americas	USA	Savoonga		Justice et al. 2010	1979	-170.3	63.7	75.91	87.98	163.89	-1.13792	10	-19	-2.22861	1187.3
677	Eurasia	Iceland	Reykjavik		Hannesson 1925	1925	-21.9	64.1	81.48	91.57	173.05	0.0977158	13.5	-2.5	-1.55608	7064.27
678	Eurasia	Russia	Karelian		Zolotarev in Coon 1939	1939	33.1	64.1	77.879	87.821	165.7	-0.621855	19	-16.6	-0.11917	9320.48
679	Eurasia	Sweden	Sweden		Retzius 1902	1902	16.9	64.2	80.47	90.39	170.879	-0.0972792	18.7	-15.9	-0.18411	9532.54
682	Canada	Canada	Nunavut, Nunatsiavut (northern Labrador), and the Inuvialuit Settlement Region (ISR) of the Northwest Territories		Galloway et al. 2011	2011	-97.4	65.6	78.85	90.14	168.99	-0.50115	13.8	-39.7	-1.23589	2376.56
683	Arctic	Greenland	Angmassalik		Gessain 1958	1958	-37.6	65.8	73.2	89.2	162.4	-1.90485	8.6	-14.2	-2.38706	5
686	Eurasia	Sweden	Västerbotten		Retzius 1902	1902	21.9	66	79.17	90.12	170.279	-0.417506	19.7	-17.1	0.01564	9543.68
687	Eurasia	Finland	Finns		Ruff et al. 2005	2005	27	66.8	86.8617	95.2383	182.1	1.28879	18.8	-19.1	-0.16508	7066.2
688	Eurasia	Sweden	Lappland		Retzius 1902	1902	19.9	67	79.27	89.84	169.096	-0.376076	17.8	-19.6	-0.36013	7170.68
689	Eurasia	Russia	Samoyeds		Rudenko 1914	1914	45	68	72	84.8	156.8	-1.96763	15.6	-16.2	-0.8353	6409.18
690	Americas	USA	Nunatagmiut		Boas 1901	1901	-159.8	68.8	81.1	86.8	167.9	0.264423	10	-29.8	-2.09707	4364.98
691	Americas	Canada	Foxe Basin Inuit		Auger et al. 1980	1980	-83.8	68.8	75.4	89.5	164.9	-1.35473	9.5	-35.2	-2.19068	818.86
692	Eurasia	Finland	Finnish Lapp		Auger et al. 1980	1980	23	69	77.8	89.2	167	-0.719241	16.4	-21	-0.65796	6100.55
693	Americas	USA	Northwestern Alaska		Jamison 1978 and Auger et al. 1980	1978	-151.8	69.3	78.4	87.7	166.1	-0.480918	17.3	-38.9	-0.45845	4585.16
695	Americas	USA	Wainwright, Alaska		Jamison and Zegura 1970	1970	-159.9	70.6	78.48	87.8	166.28	-0.465882	9.8	-29.6	-2.2244	606.088
696	Eurasia	Greenland	West Greenland Inuit		Auger et al. 1980	1980	-56.6	74.2	74	87.2	161.2	-1.5862	7.2	-25.9	-2.7992	5

## Sheet: Supplementary Table 2 Females
Population number	Region	Country	Population	Notes	Reference	Date	Latitude	Longitude	Lower limb length (cm)	Sitting height (cm)	Stature (cm)	Standardised residual of lower limb length on sitting height	Maximum temperature of the warmest month (°C)	Minimum temperature of the coldest month (°C)	Maximum humidity (temperature adjusted)	Altitude (m)	NPP (tonnes of carbon m−2 yr−1 x 10-6)
1	Americas	Argentina	Yahgan		Hyades and Deniker 1891	1891	-55.4813	-68.0375	68.9	78.5	147.4	-1.03338	12.8	-1.8	-0.110123	70	0.155119
2	Australia	Australia	Yalata	Abbie dataset	Macho and Freedman 1987	1967	-31.439	131.642	75.51	75.38	150.89	0.556691	30.3	5.5	-0.996273	116	0.802606
3	Australia	Australia	Haast's Bluff, central Australia; Yalata, South Australia; Maningrida, northern Arnhem Land; Beswick, south- western Arnhem Land; Kalumburu in the Kimberleys district of north- western Australia.		Abbie 1967	1967	-27.2663	121.845	81.5	75.3	156.8	1.9489	36.9	4.8	-0.349924	563	0.58447
4	Africa	Mozambique	Maputo - centre		Padez et al. 2009	2009	-25.902	32.6	77.9724	83.1276	161.1	0.991048	30.8	12.9	-0.860826	44	0.675697
5	Africa	Mozambique	Maputo - slum		Padez et al. 2009	2009	-25.902	32.6076	77.1524	83.2476	160.4	0.798529	30.8	12.9	-0.860826	44	0.675697
6	Australia	Australia	Arunta		Spencer and Gillen 1899	1899	-24	134.5	79.72	76.08	155.8	1.52178	37.1	3.8	-0.821992	507	0.71639
7	Australasia	Australia	Central		Campbell et al. 1936	1936	-23.9113	132.943	80	76	156	1.58821	36.6	3.7	-0.876478	593	0.819849
8	Australia	Australia	Haast's bluff	Abbie dataset	Macho and Freedman 1987	1967	-23.4555	131.88	82.21	75.06	157.27	2.11801	36.2	4.1	-0.944355	689	0.688801
9	Australia	Australia	Yuendumu	Abbie dataset	Macho and Freedman 1987	1967	-22.2457	131.776	83.74	73.22	156.96	2.50588	36.2	5.8	-1.0577	677	0.897028
10	Africa	Namibia	Haikum		Werner 1906	1906	-20.1401	18.6988	74.1	75.6	149.7	0.225409	32	5.7	-1.63682	1276	1.70276
11	Australia	Australia	Worgaia, Kaitish, Warramunga and Walpari, Tennant Creek region		Spencer and Gillen 1904	1904	-19.5	134.2	83.2235	75.9294	159.153	2.33792	37.6	11.1	-0.897044	345	1.17473
12	Africa	Namibia	!Kung, Nogau		Seiner and Staudinger 1912	1912	-18.8225	19.7054	73.05	75.2111	148.261	-0.0114906	33.9	6.2	-1.36501	1148	1.9367
13	Americas	Chile	Aymara		Mueller et al. 1978	1978	-18.445	-70.2629	70.78	80.57	151.35	-0.633572	26.4	10.9	-0.166366	219	0.21393
14	Americas	Chile	Aymara		Mueller et al. 1978	1978	-18.3519	-69.5538	69.98	79.66	149.64	-0.803185	19.9	-4.3	-0.88278	3473	0.731728
15	Americas	Bolivia	Aymara		Mueller et al. 1980	1980	-18.1592	-67.7622	69.75	79.09	148.84	-0.846481	18.8	-7.9	0.543709	3984	1.3481
17	Americas	Chile	Aymara - altiplano		Mueller et al. 1978	1978	-18.0366	-69.2464	70	79.9	149.9	-0.802797	15	-10.2	0.129615	4357	1.29822
18	Polynesia	Society Islands	Tahiti (and nearby islands)		Shapiro 1930	1930	-17.5456	-149.562	77.2	83.9	161.1	0.798013	29.1	19.9	0.2493	275	0
19	Australia	Australia	Beswick	Abbie dataset	Macho and Freedman 1987	1967	-14.5437	133.122	80.21	74.92	155.13	1.65612	38.2	13.5	-0.823565	153	2.17039
20	Americas	Peru	Quechua		Frisancho and Baker 1970	1970	-14.4765	-70.6358	68	80	148	-1.26894	18	-10.8	0.456531	4054	2.92825
21	Polynesia	American Samoa	Villages		Pearson 1990	1990	-14.3291	-170.723	76.9	86.7	163.6	0.678709	29.8	22.8	1.5238	144	0
22	Polynesia	American Samoa	Tutuila		Pearson 1990	1989	-14.3265	-170.732	73.7	86.9	160.6	-0.0678306	29.8	22.8	1.5238	144	0
23	Americas	Brazil	Xavantes		Niswander et al. 1967	1967	-14.3173	-54.6787	75	81.3	156.3	0.333306	32.1	13.5	-1.2616	414	5.54703
24	Australia	Australia	Kalumburu	Abbie dataset	Macho and Freedman 1987	1967	-14.308	126.641	86.2	75.62	161.82	3.0345	35.9	17	-0.466992	31	2.61314
25	Australasia	Australia	Northern Australia		Howells and Warner 1937	1937	-14.1175	133.114	80.7	76.9	157.6	1.73478	36.9	13.3	-0.827594	336	2.41196
26	Polynesia	Western Samoa	Rural Savaii		Pearson 1990	1990	-13.5587	-172.742	76.9	84.3	161.2	0.721264	29.3	22.7	1.3074	196	0
27	South America	Peru	Quichua		Ferris 1921	1921	-13.5271	-71.967	65	80.4	145.4	-1.97259	19.7	-1.3	-1.62513	3500	3.96962
28	Australia	Australia	Rembarranga, Arnhem Land		Prokopec 1977	1977	-12.6748	134.548	80	77.6	157.6	1.55984	34.5	17.1	-0.0204401	73	3.85298
29	Australia	Australia	Yolngu, Arnhem Land		Jones and White 1994	1994	-12.5739	136.345	83.98	77.52	161.5	2.48536	33.6	19	0.270099	41	4.04915
30	Australia	Australia	Maningrida	Abbie dataset	Macho and Freedman 1987	1967	-12.0714	134.241	84.28	73.21	157.49	2.63143	33.4	17.7	0.183535	27	4.52977
31	Americas	Brazil	Xingu		Eveleth et al. 1974	1974	-12	-53.5	73	76.4	149.4	-0.0441805	35.8	13.3	-0.405024	285	10.4666
32	Asia	Timor Archipelago	Roti		Ten Kate 1915b	1915	-10.6989	123.109	73.5	74.8	148.3	0.100282	33	20.1	0.204715	53	6.59603
33	South America	Peru	Machiganga		Ferris 1921	1921	-10.6636	-73.4348	69.7	74.2	143.9	-0.771383	32.7	18.5	-0.856182	269	9.64869
34	Americas	Brazil	Cayapo - Txukahamae		Da Rocha and Salzano 1972	1972	-10.3333	-53.0833	72.5	81.4	153.9	-0.24893	35.5	15.4	-0.607734	313	10.3052
35	Melanesia	Ulawa	Ulawa		Friedlaender et al. 1987	1987	-9.77367	161.971	72.9	78.2	151.1	-0.0993156	29.9	21.3	-0.116905	145	0.694632
36	Africa	Tanzania	Nyakyusa		Hautvast 1971	1971	-9.20172	33.5829	76.9	76.7	153.6	0.856023	28.6	11.3	-1.0277	1342	4.20895
37	Melanesia	Malaita	Kwaio		Friedlaender et al. 1987	1987	-8.98371	160.942	69.6	80.1	149.7	-0.899217	26.8	17.9	-0.228027	840	10.0284
38	Americas	Brazil	Cayapo - Mekranoti		Da Rocha and Salzano 1972	1972	-8.66667	-54	72	82	154	-0.375662	35.2	15.7	-0.664714	332	10.3828
39	Melanesia	Malaita	Baegu		Friedlaender et al. 1987	1987	-8.54939	160.788	71.7	79.1	150.8	-0.393896	29.7	21.2	0.0394149	229	0.705698
40	Melanesia	Malaita	Lau		Friedlaender et al. 1987	1987	-8.31387	160.799	72.4	81	153.4	-0.265056	30.7	22.4	0.124098	27	0.706158
41	Americas	Brazil	Cayapo - Kuben-Kra-Kegn		Da Rocha and Salzano 1972	1972	-8.16667	-52.1333	75.8	78.1	153.9	0.575795	33.5	15.8	-0.809485	394	9.27946
42	Asia	Indonesia	Javanese		Widyanti et al. 2015	2015	-7.4452	111.174	73.42	81.46	154.88	-0.0363836	33.5	19.5	-0.169893	144	5.83423
43	Asia	Indonesia	National		Sohn 2015	2015	-7.38519	110.478	72.4	77	149.4	-0.194131	26.7	15.2	-0.708499	933	5.6986
44	Asia	Indonesia	Indonesian		Chuan et al. 2010	2010	-7.38519	110.48	76	83	159	0.535348	26.7	15.2	-0.708499	933	5.6986
45	Asia	Indonesia	Sundanese		Widyanti et al. 2015	2015	-7.00924	107.606	72.49	82.61	155.1	-0.272707	29	17	-0.611689	695	4.40783
46	Melanesia	Bougainville	Nagovisi		Friedlaender et al. 1987	1987	-6.52407	155.277	72.2	79.1	151.3	-0.277804	30.9	23	0.502122	33	9.04294
47	Melanesia	New Guinea	Lufa		Harvey 1973 in Eveleth and Tanner 1979	1973	-6.33159	145.35	72	79.6	151.6	-0.333106	24.6	12	-1.65789	1789	5.00418
48	Melanesia	Papua New Guinea	Lufa		Brush et al. 1983	1983	-6.32754	145.349	71.4	79.19	150.59	-0.465148	24.6	12	-1.65789	1789	5.00418
49	Melanesia	Bougainville	Nasioi		Friedlaender et al. 1987	1987	-6.26476	155.571	73.1	79.2	152.3	-0.07061	28.9	20.9	0.429908	452	6.45656
50	Melanesia	Papua New Guinea	Awin		Ulijaszek et al. 1989	1989	-5.87612	141.23	70.3	76.8	147.1	-0.678174	32.2	21.9	0.052769	49	9.78927
51	Americas	Peru	Puno		Gonzales et al. 1982	1982	-5.83333	-70.0333	69.7	80.9	150.6	-0.890184	31.4	19.1	-0.916885	187	9.83467
52	Melanesia	Bougainville	Aita		Friedlaender et al. 1987	1987	-5.80928	155.003	70.7	79.1	149.8	-0.626082	27.1	18.9	0.152797	861	0.664914
53	Melanesia	Papua New Guinea	Ningerum		Ulijaszek et al. 1989	1989	-5.70807	141.083	70.6	76.1	146.7	-0.596106	31.9	21.8	0.060558	93	9.76499
54	Melanesia	Otong Java	Otong Java		Friedlaender et al. 1987	1987	-5.48451	159.485	72.9	83.1	156	-0.1862	30.8	23.5	0.483128	5	0
55	Melanesia	New Guinea	Wopkaimin		Lourie et al. 1986	1986	-5.27279	141.197	72.11	75.87	147.98	-0.241428	29.4	19.6	-0.268544	593	3.30925
56	Melanesia	New Guinea	Asai		Malcolm 1970a	1970	-5.23567	144.682	66.9	75.8	142.7	-1.44987	29	16.6	-1.35653	920	8.81038
57	Melanesia	Papua New Guinea	Wopkaimin		Ulijaszek et al. 1989	1989	-5.02299	141.211	71.8	76.4	148.2	-0.322803	19.6	7.6	-1.50649	2726	1.42231
58	Melanesia	New Guinea	Karkar Island		Harvey 1973 in Eveleth and Tanner 1979	1973	-4.57934	145.988	72.4	79.3	151.7	-0.234913	29.8	21.3	-0.160187	241	0.671961
59	Africa	Tanzania	Hadza		Hiernaux and Boedhi Hartono 1980	1980	-3.95848	34.7137	73.19	77.18	150.37	-0.0138958	30	14.1	-1.01277	1134	2.47822
60	Asia	Sumatra	Orang Kubu		Hagen 1908	1908	-2.65	104.54	69.4	81.43	150.83	-0.969237	32.5	22.4	-0.165519	4	7.0909
61	Melanesia	Papua New Guinea	Manus (Pere)		Schall unpublished in Eveleth and Tanner 1991	1976	-2.11189	146.9	73.7	79.7	153.4	0.0598356	31.1	21.9	-0.229022	153	9.14923
62	Melanesia	Papua New Guinea	Manus (town)		Schall unpublished in Eveleth and Tanner 1991	1976	-2.11189	146.952	74.6	80.8	155.4	0.249298	30.5	21.2	-0.253925	279	9.14923
66	Africa	Congo	Congolese		Ghesquiere 1970	1970	-0.925165	20.7953	75.3	81.4	156.7	0.401189	31.1	19.6	-0.828135	371	9.0466
67	Africa	Democratic Republic of Congo	Ba Tua		Poutrin 1911	1911	-0.759305	18.1746	68.2575	75.4425	143.7	-1.12834	30.6	20.2	-0.421142	316	9.64399
68	Asia	Indonesia	Minangkabau		Widyanti et al. 2015	2015	-0.236139	100.653	74.24	83.57	157.81	0.116595	30.2	18.2	-1.10432	514	4.93704
69	Americas	Ecuador	Chachi		Stinson unpublished in Eveleth and Tanner 1991	1991	0.641173	-79.5221	66.2	78.8	145	-1.6656	30.4	21.1	-0.0867076	74	3.79621
70	Asia	Borneo	Sebop		Haddon 1912 in Hose and McDougall 1912	1912	0.985057	114.8	70.4519	74.6593	145.111	-0.604958	29.9	21.7	-0.238347	190	10.1839
71	Americas	South America	Forest Carib		Farabee 1924	1924	1	-57.4	71.6	75.1	146.7	-0.346189	33	20.4	-0.442973	398	10.2624
72	Americas	South America	Forest Arawak		Farabee 1918/1924	1918	1	-57.5	71.6	76.3	147.9	-0.367467	32.6	20.1	-0.527043	442	10.2179
74	Asia	Singapore	Singaporean		Lim et al. 1990 in Chuan et al. 2010	1990	1.28906	103.829	75	80	155	0.356357	31.3	22.1	-0.134363	23	0.804534
76	Asia	Singapore	Malay		Deurenberg-Yap et al. 2000	2000	1.35557	103.83	72.38	81.62	154	-0.280693	31.4	22.1	-0.163946	40	0.804534
78	Africa	Central African Republic	Eastern Pygmies, Epulu, Ituri		Cavalli-Sforza 1986	1986	1.39252	28.5739	64.1	71.9	136	-2.03084	31.4	18	-0.933077	774	10.6506
79	Americas	Guyana	Wapishana		Dangour 2001	2003	2.5	-59	71	79.3	150.9	-0.559972	33	21.4	-0.378205	222	10.7114
80	Americas	Brazil	Yanomama		Spielman et al. 1972	1972	3	-64.5	66.53	75.76	142.29	-1.53507	31.1	19.5	-0.714789	423	10.2131
81	Americas	South America	Macusi		Farabee 1924	1924	3	-60.75	67.9	74.9	142.8	-1.20173	33.3	21.3	-0.353609	81	2.63659
82	Americas	Surinam	Trio		Glanville and Geerdink 1970	1970	3.22911	-55.5819	72	75.5	147.5	-0.260408	33	21.4	-0.151513	195	10.7541
83	Africa	Central African Republic	Western Pygmies, Bagandu		Cavalli-Sforza 1986	1986	3.42	18.1	69.3	75.7	145	-0.890855	31.3	17.5	-0.733475	401	10.3214
84	Africa	Central African Republic	Farmers, Bagandu and Issongo		Cavalli-Sforza 1986	1986	3.42	18	76.4	78	154.4	0.71688	31.1	17.3	-0.811942	433	10.3569
88	Americas	Colombia	Cali		Dufour et al. 1994	1994	3.4487	-76.5214	68.5	86.1	154.6	-1.26101	30.5	18	-1.09592	969	3.816
89	Africa	Cameroon/Central African Republic	Ba-Binga (Zomia)		Poutrin 1911	1911	3.543	16.5028	67.2013	76.6987	143.9	-1.39585	31.1	16.9	-0.747173	626	10.2406
90	Africa	Central African Republic	M'Baka		Poutrin 1911	1911	3.65768	18.3409	77.4592	79.3408	156.8	0.939036	31.7	17.8	-0.762751	371	10.1206
91	Americas	Surinam	Wajana		Glanville and Geerdink 1970	1970	3.90214	-54.476	71.2	75	146.2	-0.43729	32.4	21.1	-0.0144938	137	10.7124
92	Americas	Guyana	Patamona		Dangour 2001	2003	4.75	-59.5	68.9	77.8	146.7	-1.02096	28.9	17.8	-0.646875	708	11.0046
93	Africa	Nigeria	East Nigeria		Onuoha et al. 2012	2012	5.82808	7.51517	82	74.8	156.8	2.07386	33.1	21.8	0.830917	90	4.51674
94	Africa	Chad	Sara		Crognier 1973 in Huizinga 1977	1973	8.89633	17.7	79.7	84.4	164.1	1.36961	38.6	15.3	-0.0918065	433	4.87598
96	Africa	Northern Cameroon	Fali Ting		Huizinga 1977	1977	9.71077	13.51	77.8	81.4	159.2	0.981652	37.3	16.1	0.0903745	521	3.49446
97	Africa	Northern Cameroon	Fali Kangou		Huizinga 1977	1977	9.71077	13.5076	75.9	81.7	157.6	0.535181	37.3	16.1	0.0903745	521	3.49446
98	Africa	Ethiopia	Ethiopians		Fekadu et al. 2010	2010	10.7029	37.0577	77.4	78.8	156.2	0.93488	27.3	7.5	-1.12888	2078	5.56926
99	Asia	India	Paniya		Thurston 1897	1897	11.0113	76.2551	70.9	75.1	146	-0.508719	34.9	21.7	1.18089	77	4.78003
100	Africa	Ethiopia	Amhara		Verneau 1909	1909	11.0429	37.5674	76.5	76.5	153	0.766695	24.7	6.3	-1.33125	2543	4.14787
101	Asia	India	Kota		Thurston 1896	1896	11.4123	76.701	68.9	77.4	146.3	-1.01387	22.1	5.5	-0.408254	2210	5.24798
102	Asia	India	Toda		Thurston 1896	1896	11.4123	76.701	73.9	81.7	155.6	0.0708098	22.1	5.5	-0.408254	2210	5.24798
103	Africa	Burkina Faso	Bwaba		Froment and Hiernaux 1984	1984	11.7192	-3.84528	80.25	81.78	162.03	1.54377	37.8	16.1	-0.0737345	369	3.04445
104	Africa	French West Africa	West African		Ruelle 1904	1904	12	-5.5	85.4	78.5	163.9	2.79768	37.5	14.1	-0.0740416	319	3.26064
105	Africa	Burkina Faso	Mossi of Kokologo		Froment and Hiernaux 1984	1984	12.1081	-2.19206	78.29	80.45	158.74	1.11227	38.8	15.6	0.0352374	314	1.72789
106	Africa	Upper Volta	Kurumba		Huizinga 1977	1977	12.215	-1.67862	79.1	80.5	159.6	1.29945	38.8	15.6	0.108102	334	1.67784
107	Africa	Burkina Faso	Mossi, Gurmanache, Bwaba		Froment and Hiernaux 1984	1984	12.231	-1.83632	79.24	80.62	159.86	1.32983	38.7	15.5	0.17007	340	1.85697
109	Africa	Burkina Faso	Mossi		Froment and Hiernaux 1984	1984	12.5784	-1.52233	79.36	79.22	158.58	1.38252	39.1	16.4	-0.0130322	296	1.51579
110	Africa	Burkina Faso	Gurmanche		Froment and Hiernaux 1984	1984	12.7825	0.109794	79.05	81.03	160.08	1.27844	39.6	16.3	-0.0314112	279	1.47284
111	Asia	India	Udupi district, Karnataka		Mohanty et al. 2001	2001	13.3353	74.7472	77.53	79.35	156.88	0.955312	32.9	20.9	1.39204	16	0.573399
113	Africa	Burkina Faso	Malebe		Froment and Hiernaux 1984	1984	14.3692	-1.22944	77.07	78.35	155.42	0.866238	40.1	15.8	-0.34125	290	0.898537
114	South West Asia	Israel	Yemenite Jews		Lourie 1973	1973	14.3705	44.7032	71.74	80.24	151.98	-0.404823	27	1.7	-1.89832	2520	0.57594
115	Africa	Burkina Faso	Ful		Froment and Hiernaux 1984	1984	14.4502	-1.58518	78.36	81.5	159.86	1.1099	40.2	15.8	-0.338449	308	1.02833
116	Asia	Philippines	Malay		Bean 1922	1922	14.5582	121.135	69.4	78.4	147.8	-0.915511	33.5	21.1	0.299682	61	3.90884
117	Africa	Mali	Dogon		Huizinga 1977	1977	14.6086	-5.10636	77.7	80.3	158	0.977938	40.2	12.6	-0.144143	272	0.890595
118	Africa	Burkina Faso	Rimaibe		Froment and Hiernaux 1984	1984	14.6123	-0.517965	79.09	82.65	161.74	1.25901	40.7	14.9	-0.413501	304	0.800694
119	Asia	Philippines	Filipino		Bean 1922	1922	14.6136	121.02	69.3	78.5	147.8	-0.940503	33.8	21.3	0.429527	14	3.90884
120	Asia	Philippines	Manila		Bobbitt 1909	1909	14.6136	121.02	68.3	80.3	148.6	-1.2046	33.8	21.3	0.429527	14	3.90884
121	Americas	Guatemala	Mayas		Sabharwal et al. 1966	1966	14.6601	-90.8227	74	73	159	0.248292	25.3	9.4	-1.16062	1776	6.48716
122	Africa	Burkina Faso	Bella, Malebe, Dogon, Ful, Remaibe, Sonrai		Froment and Hiernaux 1984	1984	14.6729	-0.999166	78.19	80.76	158.95	1.08355	40.7	15.6	-0.389213	293	0.778221
123	Africa	Burkina Faso	Bella		Froment and Hiernaux 1984	1984	14.9764	-0.49709	77.62	81.82	159.44	0.932412	40.9	15.2	-0.424091	287	0.650187
124	Africa	Burkina Faso	Dogon		Froment and Hiernaux 1984	1984	14.9966	-2.48496	78.53	79.75	158.28	1.1804	40.8	15.5	-0.345931	284	0.89706
125	Amercias	Mexico	Chontals		Starr 1902	1902	16.0437	-95.7401	69.26	78.8	148.06	-0.955109	34.1	17	-1.31083	279	6.31237
126	Amercias	Mexico	Tzotzils		Starr 1902	1902	16.081	-92.4917	65.77	78.36	144.13	-1.75763	34.5	13.7	-1.30772	529	5.89498
127	Africa	Mali	Sonrai		Verneau 1916	1916	16.2593	3.85289	78.3427	79.9573	158.3	1.13323	41.9	14	-0.760405	345	0.471346
128	Amercias	Mexico	Zoques		Starr 1902	1902	16.2615	-93.4006	68.38	79.1	147.48	-1.16475	33.3	13	-1.33324	753	5.01164
129	Amercias	Mexico	Juaves		Starr 1902	1902	16.4395	-94.7632	68.04	78.26	146.3	-1.2288	34.8	19.1	-0.311593	23	0.684786
130	Amercias	Mexico	Zapotecs (Tehuantepec)		Starr 1902	1902	16.5569	-95.2788	71.6	79.34	150.94	-0.42137	31	14.2	-1.13049	743	6.07718
131	Amercias	Mexico	Tzendals		Starr 1902	1902	16.7886	-91.9636	66.64	77.2	143.84	-1.53506	28.1	10.5	-1.68939	1447	8.91436
132	Amercias	Mexico	Zapotecs (Mitla)		Starr 1902	1902	17.0044	-96.8992	69.21	78.28	147.49	-0.957498	27.4	6.2	-1.84663	2126	4.75722
133	Americas	Mexico	Zapotecs		Malina et al. 2004	2004	17.174	-96.9159	67.3	78.9	146.2	-1.41197	29.8	6.9	-1.75512	1753	4.75722
135	Amercias	Mexico	Mixes		Starr 1902	1902	17.3414	-95.0321	68.44	77.4	145.84	-1.12068	34.5	16.6	-0.546687	80	6.63893
136	Amercias	Mexico	Mixtecs		Starr 1902	1902	17.4221	-97.6436	69.37	77.42	146.79	-0.9051	26.7	3.3	-2.06055	2387	4.26881
137	Amercias	Mexico	Chols		Starr 1902	1902	17.8391	-91.2987	66.51	74.81	141.32	-1.52287	35.3	17.7	-0.556663	29	7.34618
138	Amercias	Mexico	Mazatecs		Starr 1902	1902	17.8495	-96.8268	68.05	77.22	145.27	-1.20804	22.5	2.7	-1.70052	2737	7.83522
139	Amercias	Mexico	Chinantecs		Starr 1902	1902	17.8698	-96.0992	63.55	76.33	139.88	-2.23709	31.7	14.6	-0.49558	502	8.5289
140	Amercias	Mexico	Triquis		Starr 1902	1902	17.904	-98.269	66.89	75.64	142.53	-1.44936	34	9.5	-1.59699	1400	5.01333
141	Amercias	Mexico	Chochos		Starr 1902	1902	18.0682	-97.5988	66.52	76.82	143.34	-1.55619	27.3	3.4	-1.9223	2143	2.98033
142	Amercias	Mexico	Cuicatecs		Starr 1902	1902	18.1164	-96.5748	67.32	77.68	145	-1.38569	30.5	13.6	-0.796364	697	9.14458
143	Asia	India	Pune		Rao et al. 2000	2000	18.5166	73.8592	71.5	80.3	151.8	-0.461611	37.4	12.3	1.40475	560	1.5748
144	Amercias	Mexico	Aztecs		Starr 1902	1902	19.3143	-98.241	69.96	76.22	146.18	-0.746833	25.5	3.7	-1.83509	2288	3.19606
145	Americas	Mexico	Tarasco		Jaén et al. 1976	1976	19.5453	-101.637	69.351	79.139	148.49	-0.939991	28.2	4.3	-1.51657	2046	5.02054
146	Americas	Mexico	Aztec		Jaén et al. 1976	1976	19.5466	-103.374	73.111	76.9	150.011	-0.0272737	32.8	9.2	-1.0315	1168	4.9965
147	Amercias	Mexico	Mayas		Starr 1902	1902	19.5766	-89.3794	68.63	72.89	141.52	-0.996594	35.5	15.7	-1.0935	120	8.85214
148	Americas	Mexico	Cuanlan residents, Tlaxcaltecan ancestry		Lees and Crawford 1976	1976	19.6056	-98.9118	69.142	79.544	148.686	-0.995699	27.1	0.9	-2.09792	2281	2.94058
149	Amercias	Mexico	Tarascans		Starr 1902	1902	19.8456	-101.284	69.1	79.08	148.18	-0.997224	27.9	4.7	-1.63832	2295	4.85473
150	Amercias	Mexico	Tlaxcalans		Starr 1902	1902	19.9512	-98.3462	69.41	78.95	148.36	-0.922941	23.2	1.6	-1.66472	2689	4.28402
151	Americas	Mexico	Otomé		Jaén et al. 1976	1976	20.5107	-99.1959	70.753	78.409	149.162	-0.601524	30	4.7	-1.87906	1746	3.97622
152	Amercias	Mexico	Totonacs		Starr 1902	1902	20.5705	-97.753	67.11	75.94	143.05	-1.4036	32.4	12.3	-0.832201	369	6.98187
153	Americas	Mexico	Merida		Wilson et al. 2011	2011	20.9733	-89.6243	68.21	78.79	147	-1.19873	33.4	17.7	-0.342712	11	6.34517
154	Amercias	Mexico	Tepehuas		Starr 1902	1902	21.1073	-98.0588	66.72	76.82	143.54	-1.50975	33.7	13.1	-0.674345	152	7.51336
155	Amercias	Mexico	Otomis		Starr 1902	1902	21.1186	-100.21	68.16	77.41	145.57	-1.18587	29.2	5.1	-1.89337	2050	3.68915
156	Polynesia	Hawaii	Honolulu		Pearson 1990	1990	21.31	-157.842	76.3	87.7	164	0.521666	30.1	17.8	-0.297514	37	0
157	Asia	India	Junagadh		Yadav et al. 2000	2000	21.5238	70.4592	77.7	76.9	154.6	1.03823	33	12.8	1.84823	197	1.67629
158	Amercias	Mexico	Huaxtecs		Starr 1902	1902	21.5658	-98.1407	69.82	77.45	147.27	-0.801148	33.3	13.5	-0.620781	88	6.0822
159	Americas	Mexico	Huichole		Jaén et al. 1976	1976	22.0012	-104.54	71.789	77.875	149.664	-0.351511	34.5	11.2	-1.1539	618	5.1397
160	Americas	Mexico	Cora		Jaén et al. 1976	1976	22.1124	-103.264	72.692	77.661	150.353	-0.138053	34	4.1	-1.71844	1691	3.25137
161	Asia	China	Hong Kong		Chang 1969 in Eveleth and Tanner 1976	1969	22.2816	114.163	71.2	84.8	156	-0.611058	30	12.1	1.27033	187	3.2462
162	Asia	India	National		Indian Council of Medical Research 1972 in Eveleth and Tanner 1976	1972	22.3556	79.0878	72.5	79.2	151.7	-0.209921	38.5	9	1.63796	819	1.90432
163	Asia	India	Not given		Raja et al. 1977	1972	22.3556	79.07	74.84	80.57	155.41	0.309101	38.1	8.8	1.65104	872	1.90432
164	Africa	Algeria	Algeria South		Mebarki and Davies 1990	1990	22.9204	3.96893	74.9	82.7	157.6	0.285264	40.4	8	-0.810518	633	0.17042
166	Asia	India	Gujarat - Daughters		Kaur and Singh 1981	1981	22.9937	73.25	72.9	78.5	151.4	-0.104635	40.6	12	1.38913	87	1.47987
167	Asia	China	Guangzhou		Schooling et al. 2007	2007	23.1275	113.269	71	83.6	154.6	-0.636218	32.8	9.3	0.433901	26	2.67068
168	Asia	India	Jabalpur		Jha and Tiwari 2014	2014	23.1654	79.9446	80.703	70.397	151.1	1.85079	41.1	7.9	1.65412	406	1.85607
169	Asia	China	Cantonese		Pyle 1918	1918	23.2071	113.318	71.1	80.4	151.5	-0.556258	32.5	9	0.312152	82	2.67068
170	Asia	Taiwan	Taiwan (national)		Wang et al. 1999, 2000 in Lin et al. 2004	1999	24.0888	120.519	72.5	84.8	157.3	-0.309217	31.8	12.2	0.171102	13	3.1095
171	Asia	China	Kunming		Ma et al. 2007	2007	24.8735	102.835	72.0524	87.8328	159.885	-0.466916	24.6	2.1	-0.54063	1959	2.9974
173	Asia	Taiwan	Taipei		Floyd 2007	2007	25.0891	121.519	74	85.91	159.91	0.0193791	31.7	12.3	0.783606	24	3.52061
174	Americas	Mexico	Saltillo residents, Tlaxcaltecan ancestry		Lees and Crawford 1976	1976	25.428	-100.996	70.1472	79.6103	149.757	-0.763482	31.4	5.1	-1.11929	1553	1.97698
175	Asia	India	Khasi		Khongsdier et al. 2003	2003	25.5726	91.8883	69.57	77.29	146.85	-0.856357	23.6	4	-0.115259	1612	3.91884
177	Asia	India	Assam		Das 1971 in Eveleth and Tanner 1976	1971	26.6907	92.6571	75.1	80.1	155.2	0.377803	32.4	11.1	0.171717	72	3.98641
180	South West Asia	Iran	Baluch		Sadeghi et al. 2015	2015	27.1759	60.71	76.9	80.7	157.6	0.785097	44.6	7.9	-0.231394	568	0.219695
181	Asia	Bhutan	Bhutan		Ward (unpublished) in Eveleth and Tanner 1976	1976	27.4973	90.4549	76.8	84.3	161.1	0.698046	20.5	-6	-0.817397	2901	4.76792
182	Africa	Algeria	Algeria West		Mebarki and Davies 1990	1990	27.7968	-3.81555	77.7	81.2	158.9	0.96198	47.9	5.4	0.32252	384	0.170734
183	Asia	Nepal	Sherpa		Gupta and Basu 1981	1981	27.8232	86.7064	71.5	78.4	149.9	-0.427921	14.7	-9.3	0.0969238	3759	0.491338
184	Asia	India	Adi, Apatani and Nishi (Srunachal Pradesh), Mizo (Mizoram)	Rural workers from Adi, Apatani and Nishi tribes in Arunachal Pradesh, and one major tribe, Mizo, of Mizoram"	Dewangan et al. 2008	2008	28.1898	94.6275	72.97	80.28	153.25	-0.119944	30.1	7	-0.402763	655	6.00147
185	Africa	Algeria	Algerian		Mebarki and Davies 1990	1990	28.5715	6.9827	77	83	160	0.767534	43.1	2.9	-0.0871996	417	0.16887
188	Asia	India	Jat-Sikhs	Jat-Sikhs	Sidhu et al. 1982	1982	30.8645	75.5776	76.06	81.85	157.91	0.569671	41	5.5	0.258783	235	3.14985
189	Asia	India	Bania	Bania	Sidhu et al. 1982	1982	30.8645	75.59	75.4	78.88	154.28	0.469091	41	5.5	0.30736	238	3.14985
190	South West Asia	Iran	Arab		Sadeghi et al. 2015	2015	31.3248	48.7051	75	82.9	157.9	0.304936	45.7	7	0.94097	19	0.539829
191	South West Asia	Iran	Fars		Sadeghi et al. 2015	2015	32.6144	51.6621	72.6	82.2	154.8	-0.239897	36.2	-5.1	2.43982	1735	1.57275
192	Americas	USA	West Choctaw		Bigee 1992	1895	32.8208	-90.9868	77.5437	78.0313	155.575	0.981875	33.1	0.5	0.563745	32	5.00818
193	Africa	Algeria	Algeria Centre		Mebarki and Davies 1990	1990	32.852	3.04827	74.8	81.8	156.6	0.278004	40.2	2.9	0.714045	723	0.356729
194	Americas	USA	East Choktaw		Bigee 1992	1895	32.9777	-88.6468	76.6111	80.987	157.598	0.71293	32.8	0.1	0.24769	81	6.94012
195	Americas	USA	Maricopa		Ten Kate 1917	1917	33.0066	-113.082	78.16	81.94	160.1	1.05566	41.7	4.8	-0.264049	170	0.526336
196	Americas	North America	Pima		Ten Kate 1917	1917	33.0768	-111.76	75.72	80.58	156.3	0.513246	41.1	1.8	-0.402297	410	1.24908
197	Americas	USA	Pima		Hrdlička 1908	1908	33.0768	-111.745	75.0798	82.3202	157.4	0.333745	41.1	1.9	-0.418489	408	0.993048
198	Americas	USA	Apache, San Carlos		Hrdlička 1908	1908	33.3	-110.2	74.1512	82.9488	157.1	0.106992	33.5	-2.6	0.607334	1407	1.42536
199	South West Asia	Iran	Lor		Sadeghi et al. 2015	2015	33.4874	48.3689	77.6	80.2	157.8	0.956493	39	-0.9	1.19049	1260	1.09451
200	Asia	Japan	North Kyushu		Hojo et al. 1984	1984	33.8669	130.711	70.98	84.61	155.59	-0.65877	31.4	2.1	0.378493	17	3.32975
202	Asia	India	Ladakh		Dixit et al. 2014	2014	34.3135	76.8796	70.3	79.5	149.8	-0.726049	24.1	-15.3	1.12126	3392	0.311635
205	Asia	China	China (national)		China Standards, GB/T 10000-1988, 1988 in Lin et al. 2004	2004	35.0906	105.15	71.5	85.5	157	-0.553815	25.6	-9.3	1.28472	1746	0.809978
206	Americas	USA	West Cherokee		Bigee 1992	1895	35.1166	-84.3181	76.9084	80.3722	157.281	0.79286	30	-3.8	1.76419	512	6.57346
207	Americas	USA	East Cherokee		Bigee 1992	1895	35.1885	-82.5823	74.8912	79.9875	154.879	0.331317	27.3	-4.4	1.46997	914	5.70957
208	South West Asia	Iran	Kurd		Sadeghi et al. 2015	2015	35.3526	46.9754	74.8	86	160.8	0.203532	34.6	-6.3	2.26546	1623	0.831302
209	Americas	USA	North Carolina Cherokee	Boas data	Langdon 1995	1892	35.4	-83.3	75.14	80.18	155.32	0.385671	28.7	-4.9	1.62253	676	5.32847
210	Asia	Japan	National		Tanner et al. 1982	1982	35.6831	139.528	68.7	84.6	153.3	-1.18798	30.5	-1	0.264226	58	0.978528
212	Americas	USA	Tuscarora	Boas data	Langdon 1995	1892	35.8	-79	76.47	82.98	159.45	0.64483	31.8	-2	0.413986	82	5.07009
213	Americas	USA	Oklahoma Cherokee	Boas data	Langdon 1995	1892	36.6	-97.3	77.07	80.21	157.28	0.833257	35	-5.3	2.30905	302	3.03339
214	South West Asia	Israel	Kurdish Jews		Lourie 1973	1973	36.8998	43.6768	70.28	82.33	152.61	-0.780872	38.4	-0.8	1.1413	856	1.90258
215	South West Asia	Iran	Turk		Sadeghi et al. 2015	2015	38.0567	46.3129	77.1	81.9	159	0.810257	30.8	-5.6	1.85137	1439	0.60195
216	Asia	Korea	Korea (national)		Lee 2000 in Lin et al. 2004	2004	38.3277	127.084	72.2	86.6	158.8	-0.410789	27.5	-11.8	1.49176	242	2.60043
217	South West Asia	Turkey	Turkish		Ali and Arslan 2009	2009	39.0018	35.4305	75	84.8	159.8	0.271246	26.5	-8.4	1.38279	1433	1.55849
218	Europe	Italy	Cagliari District, Sardinia		Sanna et al. 2009	2009	39.2895	9.11504	76.7	83.1	159.8	0.696105	29.5	5.9	0.0419088	35	2.91643
219	Asia	USSR	Tajik		Smirnova 1979	1979	39.9325	68.9943	82.26	72.58	155.16	2.17359	33.2	-4.7	2.1129	948	0.983095
221	Americas	USA	Munsee	Boas data	Langdon 1995	1892	41	-75	77.31	80.84	158.15	0.877811	27.7	-9.8	1.51356	286	3.90055
224	Europe	Italy	Rieti, Latium		Sanna et al. 2009	2009	42.409	12.8625	86	77.5	163.5	2.95473	29.3	0.7	0.141556	445	4.08777
225	Asia	Japan	Ainu - Yezo		Koganei 1894	1894	42.6165	142.133	68.9	77.9	146.8	-1.02274	24.8	-10.6	1.19754	85	2.96475
228	Americas	USA	Santee	Boas data	Wescott and Jantz 1999	1892	42.8225	-97.8551	79.5	80.77	160.27	1.38754	31.4	-13.5	1.91675	456	2.91681
229	Americas	USA	Seneca	Boas data	Langdon 1995	1892	43.0318	-77.6457	74.81	83.36	158.17	0.252664	27.6	-9.1	1.50266	199	3.55695
230	Europe	Spain	Basques		Marquer 1963	1963	43.1823	-2.26679	73.5	83.8	157.3	-0.0593003	24.4	4.7	-0.376214	297	4.7897
231	Europe	France	Basques		Marquer 1963	1963	43.2907	-1.19099	72.3	84.1	156.4	-0.343242	24.9	1.8	-0.329824	251	4.01756
232	Americas	USA	Onondaga	Boas data	Langdon 1995	1892	43.3681	-76.1955	76.89	81.71	158.6	0.764867	26.7	-10.4	1.40459	144	3.54825
233	Americas	USA	Ottawa	Boas data	Langdon 1995	1892	43.5976	-84.699	76.48	83.23	159.71	0.642719	28.1	-10.8	1.55715	227	2.99607
234	Asia	Japan	Ainu		Koganei 1894	1894	43.6515	142.628	68.5	78.6	147.1	-1.12802	23.5	-15.6	1.05588	545	2.60603
235	Americas	USA	Oneida	Boas data	Langdon 1995	1892	43.7185	-75.4704	75.54	84.18	159.72	0.40762	24.9	-14.4	1.20844	393	3.41449
236	Americas	USA	Yankton	Boas data	Wescott and Jantz 1999	1892	43.7708	-96.607	77.88	81.78	159.66	0.993489	29.3	-16.6	1.68791	480	3.12151
237	Asia	Japan	Ainu - Shikotan		Koganei 1894	1894	43.7962	146.759	67.9	81.6	149.5	-1.32053	18.3	-8.4	0.489223	95	0.291065
238	Americas	USA	Teton	Boas data	Wescott and Jantz 1999	1892	43.9203	-103.42	78.52	81.8	160.32	1.14173	28.5	-11.6	1.60074	1543	2.82348
239	Americas	USA	Mohawk	Boas data	Langdon 1995	1892	44.3504	-74.9431	76.82	81.66	158.48	0.7495	24.9	-15.7	1.20844	407	3.20306
240	Europe	Balkans	Tartars		Pittard 1911	1914	44.4204	28.3547	72.1	82.8	154.7	-0.366628	26.1	-3.5	1.33111	128	2.29906
241	Europe	Balkans	Tsiganes		Pittard 1911	1911	44.4204	28.34	72.1266	81.0734	153.2	-0.329847	26.1	-3.5	1.33111	128	2.29906
242	Europe	Yugoslavia	Istra		Matkovič et al. 1979	1979	45.2215	13.9333	72.7	82.3	154.9	-0.218451	25.7	1.6	-0.161685	364	3.83515
243	Europe	Yugoslavia	Podravina		Matkovič et al. 1979	1979	45.7387	17.6446	73.7	82.4	156.1	0.0119608	27.2	-3.3	1.45907	120	4.15417
244	Europe	Croatia	Zagreb		Zivicnjak et al. 2003	2003	45.8125	15.9822	79.1	87.4	166.5	1.1771	27.3	-3.2	1.46997	141	4.10483
245	Europe	Italy	Ladine - Val di Fassa		Corrain and Capitanio 1980	1980	46.4325	11.6895	74.6232	83.4768	158.1	0.207221	18.8	-8.3	0.543709	1554	3.44409
246	Europe	Italy	Ladine - Val Gardena		Corrain and Capitanio 1980	1980	46.573	11.6669	75.2875	83.2125	158.5	0.366148	18.4	-8.6	0.50012	1585	3.981
248	Americas	Canada	Ojibwa		Katzmarzyk and Malina 1999	1999	47.0674	-79.7877	87.1	75.7	162.8	3.24205	24.1	-20.2	1.12126	320	2.90476
249	Asia	Mongolia	Khalkha-Mongols		Vlček 1965	1965	47.085	102.983	69.107	82.223	151.33	-1.05133	22.1	-26.2	0.903316	1529	1.64892
251	Americas	USA	Kiowa		Bigee 1992	1895	47.1916	-109.245	75.6257	82.1257	157.751	0.463944	25.2	-14.1	1.24113	1602	2.25894
253	Europe	Alps	Strasbourg		Pfitzner 1899	1899	48.5794	7.75111	73.1	83.6	156.7	-0.148628	25	-1.6	1.21933	139	2.69623
254	Europe	France	Paris		Wisner and Monod 1971	1971	48.8597	2.34603	73.438	84.327	157.765	-0.0830402	24.8	0.8	-0.324529	46	1.5609
256	Americas	North America	Lillooet (Fraser River)		BAAS 1898	1898	49.1619	-122.116	73.1	81.1	154.2	-0.1043	23.6	-1.4	1.05868	69	4.30345
257	Americas	Canada	Nootka		Birkbeck et al. 1971	1971	49.2856	-126.062	72.6	85.7	158.3	-0.301957	18.2	2.1	-1.04374	34	3.83169
261	Europe	Czech Republic	6 towns		Webb et al. 2008	2008	49.8658	15.4749	77.1	84.9	161.9	0.757063	23.4	-5.1	1.04498	296	2.32361
262	Europe	Poland	Krakow		Webb et al. 2008	2008	50.0592	19.9678	74.3	85.1	159.4	0.103397	23.7	-6.9	1.07767	202	2.39061
263	Americas	North America	NtlakyapamuQ'ō'e		BAAS 1895	1895	50.0611	-121.554	72.3	80.7	153	-0.282955	25.2	-6.6	1.24113	566	2.78646
264	Americas	North America	Lillooet (Anderson Lake)		BAAS 1898	1898	50.559	-122.479	73.3	79.2	152.5	-0.0241729	25.7	-8.3	1.29561	499	2.44717
265	Americas	North America	Nkamtcl'nemuq		BAAS 1895	1895	50.7225	-121.274	75.6	82.1	157.7	0.458432	27.3	-7.9	1.46997	417	2.47411
267	Americas	North America	Kwakiutl		BAAS 1895	1895	50.9331	-127.199	73	80.7	153.7	-0.120426	17.6	0.9	0.412942	75	0.315163
268	Americas	North America	Shuswap (StlEmqō'lEqumQ)		BAAS 1898	1898	50.9767	-119.288	73.2	81.8	155	-0.0934931	25.1	-9.9	1.23023	652	3.36775
269	Europe	UK	South East		Dangour et al. 2002	2002	51.1821	0.521855	75.7	87	162.7	0.394767	21.8	1.1	-0.659541	21	3.23625
270	Europe	UK	London		Galton 1885	1885	51.5126	-0.110525	74.676	86.106	160.782	0.172861	23.5	1.7	-0.490481	24	2.38034
271	Europe	UK	London		Ferrie et al. 2006	2006	51.5148	-0.110525	77	86	163	0.71434	23.5	1.7	-0.490481	24	2.38034
272	Americas	Canada	Chilcotin		Birkbeck et al. 1971	1971	52.1294	-122.218	72.9	83.6	156.5	-0.195065	23.7	-13.4	1.07767	818	3.37534
276	Americas	US	St Marguerite River, Moise River, Ungava-Michikamau, Nichicun, Shelter Bay, Natasquan River, Northwest River, Lake St John and Mistassini		Hallowell 1929	1929	53.5866	-71.0765	74.7	79.9	154.6	0.288475	17.1	-28.7	0.358456	511	0.99366
277	Europe	Ireland	West Ireland		Relethford and Lees 1981	1981	53.6433	-8.91156	75.04	84.1	159.14	0.292946	18.5	1.4	-1.02724	59	2.85474
278	Americas	Canada	Ojibwa		Grant 1929 in Katzmarzyk and Malina 1999	1929	53.7952	-94.9414	74.4	83.2	157.6	0.160305	22.7	-28.3	0.968699	238	0.193773
279	Europe	Great Britain	1958 National Birth Cohort		Li et al. 2007	2007	53.8607	-1.84661	76.4	86.2	162.4	0.571482	20	0.5	0.666379	141	2.97263
281	Americas	Canada	Cree and Ojibwa		Grant 1929 in Katzmarzyk and Malina 1999	1929	54.651	-93.8841	74.9	83.3	158.2	0.274625	22	-29.2	0.892419	190	1.57394
282	Europe	Russia	Novosibirsk		Webb et al. 2008	2008	55.0247	82.9494	73.1	85.1	158.2	-0.175225	25.5	-21.8	1.27382	136	1.67485
283	Americas	North America	Nass River Indians		BAAS 1895	1895	55.6154	-128.926	70	84.3	154.3	-0.880815	17.9	-11.8	0.445634	1056	2.40883
284	Europe	UK	Renfrew-Paisley	Midspan Family Study	Gunnell et al. 2003b	2003	55.8597	-4.41005	74.26	87	161.27	0.0604201	18.5	0.2	-1.03534	15	2.25479
286	Americas	USA	Pribilof Island Aleut		Justice et al. 2010	2010	56.5801	-169.619	72.761	85.436	158.197	-0.259894	10.9	-7.1	-0.317169	138	0
287	Asia	Russia	Tungus		Mainow 1904	1922	56.5881	100.709	69	81	150	-1.05449	24	-27.7	1.11036	482	1.62772
288	Americas	USA	Pribilof Island Aleut		Justice et al. 2010	2010	57.1788	-170.264	71.852	84.021	155.873	-0.44586	10.6	-7.5	-0.349861	45	0
289	Americas	North America	Labrador Eskimo		Duckworth and Pain 1900	1900	58	-64	70	79.7	149.7	-0.79925	12	-27.2	-0.1973	720	0.202162
290	Asia	Siberia	Historical Evenki		Comuzzie et al. 1995	1995	59.5661	99.9647	68.88	77.02	145.9	-1.01178	24.7	-32.9	1.18664	282	1.3285
291	Americas	Canada	Chipewyan		Grant 1930 in Katzmarzyk and Malina 1999	1930	59.6651	-108.086	68.5	82.4	150.9	-1.1954	20.6	-32.2	0.739858	417	1.17256
292	Americas	Canada	Upper Liard		Lee and Birkbeck 1977	1977	60.0537	-128.918	74.401	83.899	158.3	0.148143	21.6	-30	0.84883	633	1.20712
293	Americas	Canada	Ross River		Lee and Birkbeck 1977	1977	61.978	-132.45	73.931	83.369	157.3	0.0484139	20.6	-34	0.739858	818	0.860425
294	Asia	Russia	Jakuts		Mainow 1904	1922	62.0484	129.706	78.5	72.5	151	1.30199	25.4	-44.7	1.26292	111	1.0845
295	Europe	Norway	Norway		Bolstad et al. 2001	2001	62.0846	9.12785	78.9	87.2	166.1	1.13421	15.5	-12.4	0.184101	882	0.860866
296	Asia	Siberia (Russia)	Yakut		Levy et al. 2014; Snodgrass et al. 2015	2014	62.1055	126.702	72.3838	82.9462	155.33	-0.303332	23.7	-42.3	1.07767	217	1.1269
297	Asia	Siberia	Modern Evenki		Comuzzie et al. 1995	1995	62.3628	96.002	69.51	79.95	149.46	-0.917454	21	-36.7	0.783447	642	0.949103
298	Americas	USA	Savoonga		Justice et al. 2010	2010	63.6794	-170.474	70.192	83.754	153.946	-0.826554	9.9	-19	-0.426141	39	0.11873
299	Americas	USA	Gambell		Justice et al. 2010	2010	63.7439	-171.694	70.243	82.888	153.131	-0.799357	9.8	-18.4	-0.437038	52	0.344116
301	Canada	Inuit	Nunavut, Nunatsiavut (northern Labrador), and the Inuvialuit Settlement Region (ISR) of the Northwest Territories		Galloway et al. 2011	2011	65.579	-97.4425	72.51	84.5	157.01	-0.301576	13.6	-39.7	-0.0229453	181	0.237656
302	Arctic	Greenland	Angmassalik		Gessain 1958	1958	65.75	-37.56	66.9	85.7	152.6	-1.62541	8.5	-14.3	-0.578702	572	0
304	Europe	Finland	Finns		Ruff et al. 2005	2005	66.775	26.9681	77.4324	86.9676	164.4	0.79758	18.9	-18.9	0.554606	250	0.70662
305	Americas	Canada	Foxe Basin Inuit		Auger et al. 1980	1980	68.778	-83.7667	69.4	84.4	153.8	-1.0219	9.4	-35.4	-0.480627	289	0.081886
306	Europe	Finland	Finnish Lapp		Auger et al. 1980	1980	69.0131	23.0394	71	83.7	154.7	-0.637991	16.5	-20.9	0.293073	355	0.574979
307	Americas	USA	Alaskan Inuit		Auger et al. 1980	1980	69.2874	-151.755	71.6	84.2	155.8	-0.507545	17.3	-38.8	0.380251	178	0.458516
308	Americas	USA	Northwestern Alaska		Jamison 1978	1978	69.2874	-151.76	71.5	82.7	154.2	-0.504167	17.3	-38.8	0.380251	178	0.458516
309	Americas	USA	Wainwright, Alaska		Jamison and Zegura 1970	1970	70.6443	-159.908	72.2	84.01	156.21	-0.364865	9.7	-29.7	-0.447936	13	0.0606088
310	Europe	Greenland	West Greenland Inuit		Auger et al. 1980	1980	74.2057	-56.5726	67.1	80.8	147.9	-1.49209	7.3	-25.8	-0.709468	204	0
311	Asia	India	Reang - Raibari-Nimaibari		Gupta and Gupta 1967	1967	23.7	91.5	67.998	80.063	148.061	-1.27052	32.8	11.7	0.871091	69	5.55282
312	Asia	India	Reang - Bogafa		Gupta and Gupta 1967	1967	23.8	91.6	70.206	80.202	150.408	-0.760321	32.8	11.2	0.709168	75	5.75156
313	Asia	India	Shompen, Great Nicobar		Agrawal 1967	1966	7	93.8	72.01	76.65	148.66	-0.278477	31.4	23.8	1.91675	107	0.700148

## Sheet: References for Tables S1 and S2
References
Abbie, A. A. (1967). Skinfold Thickness in Australian Aborigines. Archaeology & Physical Anthropology in Oceania, 2(3), 207-219. doi:10.2307/40386022
Ammar, A. (1940). Physical Measurements and Serology of the People of Sharqiya (Egypt). Journal of the Royal Anthropological Institute, 70(2), 147-170. doi:10.2307/2844368
Annandale, N., & Robinson, H. C. (1903). Contributions to the Physical Anthropology of the Malay Peninsula. Section 1: Observations on the Living Person. In N. Annandale & H. C. Robinson (Eds.), Fasciculi Malayenses: Anthropology Part 1 (pp. 105-149). London: University Press of Liverpool.
Auger, F., Jamison, P. L., Balslev-Jørgensen, J., Lewin, T., De Peña, J. F., & Skrobak-Kaczynski, J. (1980). Anthropometry of circumpolar populations. In F. A. Milan (Ed.), The Human Biology of Circumpolar Populations (pp. 213-255). Cambridge: Cambridge University Press.
Baker, P. T., Buskirk, E. R., Kollias, J., & Mazess, R. B. (1967). Temperature regulation at high altitude: Quechua Indians and US Whites during total body cold exposure. Human Biology, 39(2), 155-169. doi:10.2307/41448836
Barrett, S. A. (1925). The Cayapa Indians of Ecuador Volumes 1 and 2. New York: Museum of the American Indian, Heye Foundation.
Bean, R. B. (1922). The sitting height. American Journal of Physical Anthropology, 5(4), 349-390. doi:10.1002/ajpa.1330050411
Benzengre, B. (1881). Étude anthropologique sur les Tatars de Kassimoff. Revue d'Anthropologie, 4, 211-221.
Bigee, R. P. (1992). Anthropometric Variation of the Cherokee, Choctaw, Kiowa, and Pawnee Amerindians. (Master's Master's Thesis. Available online at http://trace.tennessee.edu/utk_gradthes/3281, accessed 29/04/2015), University of Tennessee,
Birdsell, J. B. (1967). Preliminary Data on the Trihybrid Origin of the Australian Aborigines. Archaeology & Physical Anthropology in Oceania, 2(2), 100-155. doi:10.2307/40386006
Birkbeck, J. A., Lee, M., Gordon, S. M., & Braxton, M. A. (1971). Nutritional Status of British Columbia Indians: II. Anthropometric measurements, physical and dental examinations at Ahousay and Anaham. Canadian Journal of Public Health, 62(5), 403-414. doi:10.2307/41986995
Boas, F. (1901). A. J. Stone's Measurements of the Natives of the Northwestern Territories. Bulletin of the American Museum of Natural History, 14, 53-68.
Bobbitt, J. F. (1909). The Growth of Philippine Children. The Pedagogical Seminary, 16(2), 137-168. doi:10.1080/08919402.1909.10532574
Bolstad, G., Benum, B., & Rokne, A. (2001). Anthropometry of Norwegian light industry and office workers. Applied Ergonomics, 32(3), 239-246. doi:http://dx.doi.org/10.1016/S0003-6870(00)00067-3
British Association for the Advancement of Science. (1895). Tenth Report on the North-Western Tribes of Canada.
British Association for the Advancement of Science. (1898). Twelfth and Final Report of th Committee on the North-Western Tribes of Canada.
Brush, G., Boyce, A. J., & Harrison, G. A. (1983). Associations between anthropometric variables and reproductive performance in a Papua New Guinea highland population. Annals of Human Biology, 10(3), 223-234. doi:doi:10.1080/03014468300006391
Campbell, T. D., Gray, J., & Hackett, C. (1936). Physical anthropology of the Aborigines of Central Australia. Oceania, 7(1), 106-139.
Cavalli-Sforza, L. L. (1986). Anthropometric Data. In L. L. Cavalli-Sforza (Ed.), African Pygmies (pp. 81-93). London: Academic Press.
Chalmers, J. (1898). Anthropometrical Observations on Some Natives of the Papuan Gulf. Journal of the Anthropological Institute, 27, 335-342. doi:10.2307/2842973
Chandna, P., Deswal, S., & Chandra, A. (2010). An anthropometric survey of industrial workers of the northern region of India. International Journal of Industrial and Systems Engineering, 6(1), 110-128.
Chervin, A. (1907). Anthropologie Bolivienne Tome II: Anthropométrie. Paris: Imprimerie Nationale.
Chuan, T. K., Hartono, M., & Kumar, N. (2010). Anthropometry of the Singaporean and Indonesian populations. International Journal of Industrial Ergonomics, 40(6), 757-766. doi:http://dx.doi.org/10.1016/j.ergon.2010.05.001
Clegg, E. J. (1989). The growth of Melanesian and Indian children in Fiji. Annals of Human Biology, 16(6), 507-528. doi:doi:10.1080/03014468900000652
Comuzzie, A. G., Duggirala, R., Leonard, W. R., & Crawford, M. H. (1995). Population Relationships among Historical and Modern Indigenous Siberians Based on Anthropometric Characters. Human Biology, 67(3), 459-479. doi:10.2307/41465396
Coon, C. S. (1931). Tribes of the Rif. Cambridge, MA: Peabody Museum of Harvard University.
Coon, C. S. (1939). The Races of Europe. New York: Macmillan.
Corrain, C., & Capitanio, M. (1980). Some anthropological research among the Ladine populations of the Trentino-Alto Adige, Italy. In I. Schwidetzky, B. Chiarelli, & O. Necrasov (Eds.), Physical Anthropology of European Populations (pp. 79-89). The Hague: Mouton Publishers.
Couvy, D. (1907). Notes anthropométriques sur quelques races du territoire militaire du Tchad. L'Anthropologie, 18, 549–582.
Crognier, E. (1969). Donnees biometriques sur l'etat de nutrition d'une population africaine tropicale: Les Sara du Chad. Biometrie Humaine, 4, 37-55.
Da Rocha, F. J., & Salzano, F. M. (1972). Anthropometric studies in Brazilian Cayapo Indians. American Journal of Physical Anthropology, 36(1), 95-101. doi:10.1002/ajpa.1330360111
Dangour, A. D. (2001). Growth of upper- and lower-body segments in Patamona and Wapishana Amerindian children (cross-sectional data). Ann Hum Biol, 28(6), 649-663.
Dangour, A. D., Schilg, S., Hulse, J. A., & Cole, T. J. (2002). Sitting height and subischial leg length centile curves for boys and girls from Southeast England. Annals of Human Biology, 29(3), 290-305. doi:10.1080/03014460110085331
Danubio, M. E., Sanna, E., Rufo, F., Martorella, D., Vecchi, E., & Coppa, A. (2012). Microgeographic Differentiation in Historical Yemen Inferred by Morphometric Distances. Human Biology, 84(2), 153-167. doi:10.2307/23265990
de Villiers, H. (1972). A study of morphological variables in urban and rural Venda male populations. In D. J. M. Vorster (Ed.), The Human Biology of Environmental Change (pp. 110-113). London: International Biologicl Programme.
de Villiers, H. (1979). A study of morphological variables and genetic markers in urban and rural South African negro male populations. In W. A. Stini (Ed.), Physiological and Morphological Adaptation and Evolution (pp. 287-300). The Hague: Mouton Publishers.
Delisle, F. (1908). Sur les caractères physiques des populations du Tibet sud oriental. Bulletins et Mémoires de la Société d'Anthropologie de Paris, 473-486.
Deschamps, E. (1891). Les Veddas de Ceylon et leur rapports avec les peuples environants, les Rhodias et les Singales. L'Anthropologie, 2, 297-337.
Deurenberg-Yap, M., Schmidt, G., van Staveren, W. A., & Deurenberg, P. (2000). The paradox of low body mass index and high body fat percentage among Chinese, Malays and Indians in Singapore. International Journal of Obesity and Related Metabolic Disorders, 24(8), 1011-1017.
Dewangan, K. N., Owary, C., & Datta, R. K. (2008). Anthropometric data of female farm workers from north eastern India and design of hand tools of the hilly region. International Journal of Industrial Ergonomics, 38(1), 90-100. doi:http://dx.doi.org/10.1016/j.ergon.2007.09.004
Dewangan, K. N., Prasanna Kumar, G. V., Suja, P. L., & Choudhury, M. D. (2005). Anthropometric dimensions of farm youth of the north eastern region of India. International Journal of Industrial Ergonomics, 35(11), 979-989. doi:http://dx.doi.org/10.1016/j.ergon.2005.04.003
Dixit, J., Namgial, D., Sharma, S., Lohan, S. K., & Kumar, D. (2014). Anthropometric survey of farm workers of Ladakh region of India and its application in equipment design. Agricultural Engineering International, 16(2), 80-88.
Duckworth, W. L. H. (1912). On the Anthropometric Data Collected by Prof. J. Stanley Gardiner in the Maldive Islands and Minikoi. Proceedings of the Cambridge Philosophical Society, 17(1), 8-30.
Duckworth, W. L. H., & Pain, B. H. (1900). An Account of Some Eskimo From Labrador. Proceedings of the Cambridge Philosophical Society, 10, 286-291.
Dufour, D. L., Staten, L. K., Reina, J. C., & Spurr, G. B. (1994). Anthropometry and secular changes in stature of urban Colombian women of differing socioeconomic status. American Journal of Human Biology, 6(6), 749-760. doi:10.1002/ajhb.1310060609
Ethnographic Survey of India. (1906). Anthropometric Data from Burma. Calcutta: Office of the Superintendent, Government Printing, India.
Ethnographic Survey of India. (1907). Anthropometric Data from Bombay. Calcutta: Office of the Superintendent, Government Printing, India.
Ethnographic Survey of India. (1908). Anthropometric Data from Baluchistan. Calcutta: Office of the Superintendent, Government Printing, India.
Eveleth, P. B., Salzano, F. M., & De Lima, P. E. (1974). Child growth and adult physique in Brazilian Xingu Indians. American Journal of Physical Anthropology, 41(1), 95-102. doi:10.1002/ajpa.1330410112
Eveleth, P. B., & Tanner, J. M. (1976). Worldwide Variation in Human Growth (1st Edition ed.). Cambridge: Cambridge University Press.
Eveleth, P. B., & Tanner, J. M. (1991). Worldwide Variation in Human Growth (2nd ed.). Cambridge: Cambridge University Press.
Facchini, F., & Fiori, G. (2001). The modernizing Kazakhstan: A review of biomedical data. Journal of Physiological Anthropology and Applied Human Science, 20(2), 95-103.
Farabee, W. C. (1918). The Central Arawaks (Vol. 9): University of Pennsylvania, University Museum.
Farabee, W. C. (1922). Indian Tribes of Eastern Peru. Cambridge, MA: Peabody Museum of American Archaeology and Ethnology.
Farabee, W. C. (1924). The Central Caribs. Philadelphia: University of Pennsylvania Museum.
Fawcett, F. (1901). The Nâyars of Malabar. Madras Government Museum Bulletin: Anthropology, 3(3), 185-243.
Fekadu, S., Yigzaw, M., Alemu, S., Dessie, A., Fieldhouse, H., Girma, T., . . . Parry, E. H. O. (2010). Insulin-requiring diabetes in Ethiopia: associations with poverty, early undernutrition and anthropometric disproportion. European Journal of Clinical Nutrition, 64(10), 1192-1198.
Fernandez, J. E., & Uppugonduri, K. G. (1992). Anthropometry of South Indian industrial workmen. Ergonomics, 35(11), 1393-1398. doi:10.1080/00140139208967400
Ferrie, J. E., Langenberg, C., Shipley, M. J., & Marmot, M. G. (2006). Birth weight, components of height and coronary heart disease: evidence from the Whitehall II study. International Journal of Epidemiology, 35(6), 1532-1542. doi:10.1093/ije/dyl184
Ferris, H. B. (1916). The Indians of Cuzco and the Apurimac. Memoirs of the American Anthropological Association, 3(2), 59-148.
Ferris, H. B. (1921). Anthropological Studies of the Quichua and Machiganga Indians. New Haven, CT: Connecticut Academy of Arts and Sciences.
Field, H. (1939). Contributions to the Anthropology of Iran (Vol. 1). Chicago: Publications of the Field Museum of Natural History Anthropological Series.
Floyd, B. (2007). Focused life history data and linear enamel hypoplasia to help explain intergenerational variation in relative leg length within Taiwanese families. American Journal of Human Biology, 19(3), 358-375. doi:10.1002/ajhb.20594
Friedlaender, J. S., Howells, W., & Rhoads, J. G. (1987). The Solomon Islands Project: A Long-term Study of Health, Human Biology, and Culture Change: Clarendon Press.
Frisancho, A. R., & Baker, P. T. (1970). Altitude and growth: A study of the patterns of physical growth of a high altitude Peruvian Quechua population. American Journal of Physical Anthropology, 32(2), 279-292.
Froment, A., & Hiernaux, J. (1984). Climate-associated anthropometric variation between populations of the Niger bend. American Journal of Human Biology, 11(3), 189-200.
Galloway, T., Chateau-Degat, M.-L., Egeland, G. M., & Young, T. K. (2011). Does sitting height ratio affect estimates of obesity prevalence among Canadian Inuit? Results from the 2007–2008 Inuit health survey. American Journal of Human Biology, 23(5), 655-663. doi:10.1002/ajhb.21194
Galton, F. (1885). Some Results of the Anthropometric Laboratory. The Journal of the Anthropological Institute of Great Britain and Ireland, 14, 275-287. doi:10.2307/2841985
Ganguly, P. (1974). Variation in physique in North India in relation to urbanization and economic status. Bulletins et Mémoires de la Société d'Anthropologie de Paris, 1(1), 3-43.
Garrett, T. R. H. (1912). The Natives of the Eastern Portion of Borneo and of Java. Journal of the Royal Anthropological Institute, 42, 53-67. doi:10.2307/2843232
Gessain, R. (1958). Les Eskimo d'Angmassalik: principaux caractères anthropologiques. L'Anthropologie, 62, 452-484.
Ghesquiere, J. L., & Karvonen, M. J. (1981). Some anthropometric and functional dimensions of the pygmy (Kivu Twa). Annals of Human Biology, 8(2), 119-134. doi:doi:10.1080/03014468100004861
Ghesquiere, J. L. A. (1970). Working capacity of Congolese men and women: interim report. Materiały I Prace Antropologiczne, 78, 171-177.
Gillin, J. P. (1941). The Quichua-Speaking Indians of the Province of Imbabura (Ecuador) and Their Anthropometric Relations With the Living Populations of the Andean Area. Washington: USGPO.
Gite, L. P., & Yadav, B. G. (1989). Anthropometric survey for agricultural machinery design: An Indian case study. Applied Ergonomics, 20(3), 191-196. doi:http://dx.doi.org/10.1016/0003-6870(89)90076-8
Glanville, E. V., & Geerdink, R. A. (1970). Skinfold thickness, body measurements and age changes in Trio and Wajana Indians of Surinam. American Journal of Physical Anthropology, 32(3), 455-461. doi:10.1002/ajpa.1330320316
Gonzales, G., Crespo-Retes, I., & Guerra-García, R. (1982). Secular change in growth of native children and adolescents at high altitude I. Puno, Peru (3800 meters). American Journal of Physical Anthropology, 58(2), 191-195.
Gonzales, G. F., Valera, J., Rodriguez, L., Vega, A., & Guerra-Garcia, R. (1984). Secular change in growth of native children and adolescents at high altitude Huancayo, Peru (3,280 meters). American Journal of Physical Anthropology, 64(1), 47-51. doi:10.1002/ajpa.1330640103
Gunnell, D., May, M., Ben-Shlomo, Y., Yarnell, J., & Smith, G. D. (2003a). Height, leg length, and cancer: the Caerphilly Study. Nutrition and Cancer, 47(1), 34-39.
Gunnell, D., Whitley, E., Upton, M. N., McConnachie, A., Smith, G. D., & Watt, G. C. (2003a). Associations of height, leg length, and lung function with cardiovascular risk factors in the Midspan Family Study. Journal of Epidemiology and Community Health, 57(2), 141-146.
Gupta, A., & Gupta, P. (1967). Limb and body proportions of the Riang of Tripura - a study in intra-tribal variation. Bulletin of the Anthropological Survey India, 16(3-4), 379-426
Gupta, R., & Basu, A. (1981). Variations in body dimensions in relation to altitude among the Sherpas of the eastern Himalayas. Annals of Human Biology, 8(2), 145-152. doi:doi:10.1080/03014468100004881
Hagen, B. (1908). Die Orang Kubu auf Sumatra. Frankfort-am-Main.
Hallowell, I. A. (1929). The physical characteristics of the Indians of Labrador. Journal de la Société des Américanistes, 21(2), 337-371.
Hambly, W. D. (1938). Anthropometry of Ovimbundu, Angola. Chicago: Field Museum Press.
Hanna, J. M., & Baker, P. T. (1974). Comparative Heat Tolerance of Shipibo Indians and Peruvian Mestizos. Human Biology, 46(1), 69-80. doi:10.2307/41459929
Hannesson, G. (1925). Körpermasse und Körperproportionen der Isländer: ein Beitrag zur Anthropologie Islands. Reykjavík: Háskóli Íslands.
Harrison, G. A., Kucheman, C. F., Moore, M. A. S., Boyce, A. J., Baju, T., Mourant, A. E., . . . Clegg, E. J. (1969). Effects of altitudinal variation in Ethiopian populations. Philosophical Transactions of the Royal Society of London Series B: Biological Sciences, 256(805), 147-182.
Hautvast, J. (1971). Physical growth and menarcheal age in Tanzanian schoolchildren and adults. Human Biology, 43(3), 421-444. doi:10.2307/41462309
Herskovits, M. J. (1937). Physical types of West African negroes. Human Biology, 9(4), 483-497. doi:10.2307/41447337
Hiernaux, J. (1956). Analyse de la variation des caractères physiques humains en une région de l'Afrique Centrale, Ruanda-Urundi et Kivu. Tervuren: Musée Royal du Congo Belge.
Hiernaux, J., & Boedhi Hartono, D. (1980). Physical measurements of the adult Hadza of Tanzania. Annals of Human Biology, 7(4), 339-346. doi:doi:10.1080/03014468000004411
Hojo, T., Nakashima, T., & Hirao, T. (1984). Stature, sitting height and relative sitting height of female northern Kyushuites. Journal of UOEH, 6(4), 355-357.
Hose, C., & McDougall, W. (1912a). The Pagan Tribes of Borneo: A Description of their Physical, Moral and Intellectual Condition with Some Discussion of their Ethnic Relations. Volume 1. London: McMillan and Co., Ltd.
Hose, C., & McDougall, W. (1912b). The Pagan Tribes of Borneo: A Description of their Physical, Moral and Intellectual Condition with Some Discussion of their Ethnic Relations. Volume 2. London: McMillan and Co., Ltd.
Howells, W. W., & Warner, W. L. (1937). Anthropometry of the natives of Arnhem Land and the Australian race problem: analysis and discussion. Papers of the Peabody Museum of Archaeology and Ethnology, Harvard University, 16(1).
Hrdlička, A. (1908). Physiological and Medical Observations Among the Indians of Southwestern United States and Northern Mexico: U.S. Government Printing Office.
Hrdlička, A. (1912). The Natives of the Kharga Oasis, Egypt. Washington: Smithsonian Institution.
Huizinga, J. (1977). A comparative survey of African people living in the northern semi-arid zone: a search for a baseline. In G. A. Harrison (Ed.), Population Structure and Human Variation (pp. 241-272). Cambridge: Cambridge University Press.
Hurlich, M. G., & Steegmann, A. T., Jr. (1979). Hand Immersion in Cold Water at 5°C in Sub-Arctic Algonkian Indian Males from Two Villages: A European Admixture Effect? Human Biology, 51(3), 255-278. doi:10.2307/41463133
Hyades, P., & Deniker, J. (1891). Mission Scientifique de Cap Horn. 1883-1884. Volume 7. Anthropologie, Ethnographie. Paris: Gauthier-Villars et Fils.
İşeri, A., & Arslan, N. (2009). Estimated anthropometric measurements of Turkish adults and effects of age and geographical regions. International Journal of Industrial Ergonomics, 39(5), 860-865. doi:http://dx.doi.org/10.1016/j.ergon.2009.02.007
Jaén, M. T., Serrano, C., & Comas, J. (1976). Data antropométrica de algunas poblaciones indígenas mexicanas. México: Instituto de Investigaciones Antropológicas, Universidad Nacional Autónoma de México.
Jamison, P. L. (1978). Anthropometric variation. In P. L. Jamison, S. L. Zegura, & F. A. Milan (Eds.), Eskimos of Northwestern Alaska (pp. 40-78). Stroudsburg, PA: Dowden, Hutchinson and Ross, Inc.
Jamison, P. L., & Zegura, S. L. (1970). An Anthropometric Study of the Eskimos of Wainwright, Alaska. Arctic Anthropology, 7(1), 125-143. doi:10.2307/40315732
Jha, A., & Tiwari, K. B. (2014). Anthropometry of female agricultural workers Jabalpur. Agriculture for Sustainable Development, 2(1), 62-64.
Jones, C. O. H., & White, N. G. (1994). Adiposity in Aboriginal people from Arnhem Land, Australia: variation in degree and distribution associated with age, sex and lifestyle. Annals of Human Biology, 21(3), 207-227. doi:doi:10.1080/03014469400003232
Jovančic, L. (1958). Recherches anthropologiques sur les habitants du Drimkol de Debar, Yougoslavie. L'Anthropologie, 62(5-6), 485-495.
Justice, A., Rubicz, R., Chittoor, G., Jantz, R. L., & Crawford, M. H. (2010). Anthropometric Variation Among Bering Sea Natives. Human Biology, 82(5-6), 653-675. doi:10.3378/027.082.0509
Katzmarzyk, P. T., & Malina, R. M. (1999). Body size and physique among Canadians of First Nation and European ancestry. American Journal of Physical Anthropology, 108(2), 161-172. doi:10.1002/(sici)1096-8644(199902)108:2<161::aid-ajpa3>3.0.co;2-b
Kaur, D. P., & Singh, R. (1981). Parent-adult offspring correlations and heritability of body measurements in a rural Indian population. Annals of Human Biology, 8(4), 333-339.
Keiter, F., & Salzano, F. M. (1963). Der Wachstums und Alterungsfluss (die Biorrhese) anthropologischer Merkmale an brasilianischer Indianerin. Homo(14), 193-217.
Khadem, M. M., & Islam, M. A. (2014). Development of anthropometric data for Bangladeshi male population. International Journal of Industrial Ergonomics, 44(3), 407-412. doi:http://dx.doi.org/10.1016/j.ergon.2014.01.007
Khadem, M. M. R. K., Farsi, D. A., & Islam, M. A. (2014). Anthropometric data of Omani male population of age group 18–60. International Journal of Industrial and Systems Engineering, 16(4), 523-536. doi:doi:10.1504/IJISE.2014.060657
Khongsdier, R., & Mukherjee, N. (2003). Effects of heterosis on growth in height and its segments: a cross-sectional study of the Khasi girls in Northeast India. Annals of Human Biology, 30(5), 605-621. doi:doi:10.1080/03014460310001592669
Kirchengast, S., & Winkler, E.-M. (1995). Differential Reproductive Success and Body Dimensions in Kavango Males from Urban and Rural Areas in Northern Namibia. Human Biology, 67(2), 291-309.
Knocker, F. W. (1907). The Aborigines of Sungei Ujong. Journal of the Royal Anthropological Institute, 37, 290-305. doi:10.2307/2843321
Koganei, Y. (1894). Beiträge zur physichen Anthropologie der Aino: 2, Untersuchungen über die Lebenden. Mitteilungen aus der Medizinischen Fakultät der Kaiserlichen Universität zu Tokyo, 2.
Koganei, Y. (1903). Messungen an Chinesischen Soldaten. Mitteilungen aus der Medizinischen Fakultät der Kaiserlichen Universität zu Tokyo, 6, 123-145.
Korolew, S. A., & in Steida, L. (1906). Aus die russischen Literatur: Die Astrachanaschen Kalmücken. Archiv für Anthropologie, 32 (NF 4), 91-92.
Langdon, S. P. (1995). Biological Relationships among the Iroquois. Human Biology, 67(3), 355-374. doi:10.2307/41465391
Lee, M., & Birkbeck, J. A. (1977). Anthropometric Measurements and Physical Examinations of Indian Populations from British Columbia and the Yukon Territories, Canada. Human Biology, 49(4), 581-591. doi:10.2307/41464478
Lees, F. C., & Crawford, M. H. (1976). Anthropometric variation in Tlaxcaltecan populations. In M. H. Crawford (Ed.), The Tlaxcaltecans: Prehistory, Demography, Morphology and Genetics (pp. 61-80).
Legendre, A. F. (1910a). Far-West-Chinois. — Aborigènes. — Lolos. Bulletins et Mémoires de la Société d'Anthropologie de Paris, 520-522.
Legendre, A. F. (1910b). Les Lolos (étude anthropologique). Bulletins et Mémoires de la Société d'Anthropologie de Paris, 77-94.
Legendre, A. F. (1911). Étude anthropologique sur les Chinois du Setchouen. Anthropométrie. Bulletins et Mémoires de la Société d'Anthropologie de Paris, 102-124.
Levy, S. B., Leonard, W. R., Tarskaia, L. A., Klimova, T. M., Federova, V. I., Baltakhinova, M. E., . . . Snodgrass, J. J. (2014). Does head size influence metabolism: A test of the Expensive Tissue Hypothesis using data from the Indigenous Siberian Health and Adaptation Project [abstract]. American Journal of Physical Anthropology, 153(S58), 168-169.
Li, L., Dangour, A. D., & Power, C. (2007). Early life influences on adult leg and trunk length in the 1958 British birth cohort. American Journal of Human Biology, 19(6), 836-843. doi:10.1002/ajhb.20649
Lin, Y.-C., Wang, M.-J. J., & Wang, E. M. (2004). The comparisons of anthropometric characteristics among four peoples in East Asia. Applied Ergonomics, 35(2), 173-178. doi:http://dx.doi.org/10.1016/j.apergo.2004.01.004
Littlewood, R., Watson, J. B., Barksdale, J. T., Boyd, R. C., & Press, U. o. W. (1972). Physical Anthropology of the Eastern Highlands of New Guinea: University of Washington Press.
Lourie, J. A. (1972). Anthropometry of Lau Islanders, Fiji. Human biology in Oceania, 1, 273-277.
Lourie, J. A. (1973). Physical Characteristics of Yemenite and Kurdish Jews in Israel. Philosophical Transactions of the Royal Society of London Series B: Biological Sciences, 266(876), 101-112. doi:10.1098/rstb.1973.0039
Lourie, J. A., Taufa, T., Cattani, J., & Anderson, W. (1986). The Ok Tedi Health and Nutrition Project, Papua New Guinea: Physique, growth and nutritional status of the Wopkaimin of the Star Mountains. Annals of Human Biology, 13(6), 517-536. doi:doi:10.1080/03014468600008701
Ma, R. M., Lao, T. T., Ma, C. L., Liao, S. J., Lu, Y. F., Du, M. Y., . . . Xiao, X. (2007). Relationship Between Leg Length and Gestational Diabetes Mellitus in Chinese Pregnant Women. Diabetes Care, 30(11), 2960-2961. doi:10.2337/dc07-0763
Macho, G., & Freedman, L. (1987). A Re-analysis of the Andrew A. Abbie Morphometric Data on Australian Aborigines. Canberra: Australian Institute of Aboriginal Studies.
Mainow, J. J., in Steida, L. (1904). Neue Bücher und Schriften Aus der russischen Literatur: Die Jakuten. Archiv für Anthropologie, 30 (NF 2), 218-220.
Malcolm, L. A. (1970). Growth of the Asai child of the Madang district of New Guinea. Journal of Biosocial Science, 2(03), 213-226. doi:doi:10.1017/S0021932000007665
Malina, R. M., Reyes, M. E. P., Tan, S. K., Buschang, P. H., Little, B. B., & Koziel, S. (2004). Secular change in height, sitting height and leg length in rural Oaxaca, southern Mexico: 1968–2000. Annals of Human Biology, 31(6), 615 - 633.
Mansfield, A. (1908). Urwald-Dokumente. Vier Jahre unter den Crossflussnegern Kameruns. Berlin: Dietrich Reimer-Ernst Vohsen.
Marie, A., & Mac-Auliffe, L. (1920). Étude anthropométrique de 136 indigènes tunisiens. Comptes Rendus Hedbomadaires de Séances de l'Académie des Sciences, 170, 204-206.
Marquer, P. (1963). Contribution à l'étude anthropologique du peuple basque et au problème de ses origines raciales. Bulletins et Mémoires de la Société d'Anthropologie de Paris, 1-240.
Matković, V., Kostial, K., Simonović, I., Buzina, R., Brodarec, A., & Nordin, B. E. (1979). Bone status and fracture rates in two regions of Yugoslavia. American Journal of Clinical Nutrition, 32(3), 540-549.
Mebarki, B., & Davies, B. T. (1990). Anthropometry of Algerian women. Ergonomics, 33(12), 1537-1547. doi:10.1080/00140139008925352
Mendez, J., & Behrhorst, C. (1963). The anthropometric characteristics of Indian and Urban Guatemalans. Human Biology, 35(4), 457-469. doi:10.2307/41448626
Mohanty, S. P., Babu, S. S., & Nair, N. S. (2001). The use of arm span as a predictor of height: A study of South Indian women. J Orthop Surg (Hong Kong), 9(1), 19-23.
Mokdad, M. (2002). Anthropometric study of Algerian farmers. International Journal of Industrial Ergonomics, 29(6), 331-341. doi:http://dx.doi.org/10.1016/S0169-8141(01)00073-7
Mueller, W. H., Murillo, F., Palamino, H., Palomino, H., Badzioch, M., Badzioch, M., . . . Schull, W. J. (1980). The Aymara of Western Bolivia: V. Growth and Development in an Hypoxic Environment. Human Biology, 52(3), 529-546.
Mueller, W. H., Schull, V. N., Schull, W. J., Soto, P., & Rothhammer, F. (1978). A multinational Andean genetic and health program: growth and development in an hypoxic environment. Annals of Human Biology, 5(4), 329-352.
Niswander, J., Keiter, F., & Neel, J. (1967). Further studies on the Xavante Indians. II. Some anthropometric, dermatoglyphic, and nonquantitative morphological traits of the Xavantes of Simões Lopes. American Journal of Human Genetics, 19(4), 490-501.
Nurse, G. T. (1972). The body size of rural and peri-urban adult males from Lilongwe District. In D. J. M. Vorster (Ed.), The Human Biology of Environmental Change (pp. 105-109). London: International Biologicl Programme.
Nwoye, L. O., & Al-Shehri, M. A. (2003). A formula for the estimation of the body surface area of Saudi male adults. Saudi Medical Journal, 24(12), 1341-1346.
Onuoha, S., Idike, F., & Oduma, O. (2012). Anthropometry of south eastern Nigeria agricultural workers. International Journal of Engineering and Technology, 2(6), 962-968.
Padez, C., Varela-Silva, M. I., & Bogin, B. (2009). Height and relative leg length as indicators of the quality of the environment among Mozambican juveniles and adolescents. American Journal of Human Biology, 21(2), 200-209. doi:10.1002/ajhb.20854
Paissel, W. E., 1897 , & in Steida, L. (1900). Referate. Aus der russischen Literatur. Anthropologie und Archäologie. Materialien zur Anthropologie der Tarantschen. Archiv für Anthropologie, 26, 170-178.
Pearson, J. D. (1990). Estimation of energy expenditure in Western Samoa, American Samoa, and Honolulu by recall interviews and direct observation. American Journal of Human Biology, 2(3), 313-326. doi:10.1002/ajhb.1310020313
Pearson, J. D., & Hanna, J. M. (1989). Selective migration as a bias in modernization studies: Premigration differences in morphology and blood pressure among 15–30 year-old American Samoans. American Journal of Human Biology, 1(3), 263-269. doi:10.1002/ajhb.1310010306
Pfitzner, W. (1903). Social-anthropologische Studien: IV. Die Proportionen des erwachsenen Menschen. Zeitschrift fur Morphologie und Anthropologie, 5(2), 201-314. doi:10.2307/25745540
Phillips, D. I. W., Syddall, H. E., Cooper, C., Hanson, M. A., & Group, T. H. C. S. (2008). Association of adult height and leg length with fasting plasma cortisol concentrations: Evidence for an effect of normal variation in adrenocortical activity on growth. American Journal of Human Biology, 20(6), 712-715.
Pittard, E. (1911). La taille, la grandeur du buste et des jambes, l'indice céphalique et l'indice nasal de 253 Tatars de la péninsule des Balkans. (215 hommes et 38 femmes). Bulletins et Mémoires de la Société d'Anthropologie de Paris, 432-441.
Pittard, E. (1913). Comparaisons de quelques caractéres somatologiques chez les Kurdes et chez les Arméniens. Revue Anthropologique, 23, 98-103.
Pittard, E. (1916). Contribution à l'étude anthropologique des Gagaouz. Revue Anthropologique, 26, 419-432.
Poutrin, L. (1911). Notes anthropologiques sur les nègres du Congo: les négrilles du centre Africain (type sous-dolichocéphale). L'Anthropologie, 22, 421-519.
Prokopec, M. (1977). An anthropometric study of the Rembarranga: Comparison with other populations. Journal of Human Evolution, 6(4), 371-391. doi:http://dx.doi.org/10.1016/S0047-2484(77)80006-7
Pyle, W. H. (1918). A Study of the Mental and Physical Characteristics of the Chinese. School and Society, 8, 264-268.
Raja, C., Singh, R., & Bharadwaj, H. (1977). Anthropometric determination of body volume, body density and segmental volume in adult Indian women. Annals of Human Biology, 4(6), 565-575. doi:doi:10.1080/03014467700002561
Randall-McIver, D., & Wilkin, A. (1901). Libyan Notes. London: Macmillan and Co.
Rao, S., Joshi, S., & Kanade, A. (2000). Growth in some physical dimensions in relation to adolescent growth spurt among rural Indian children. Annals of Human Biology, 27(2), 127-138.
Rebacz, E. (2006). The physique of young males in east Africa from the biosocial point of view. Collegium Antropologicum, 30(2), 259-264.
Relethford, J. H., & Lees, F. C. (1981). The effects of aging and secular trend on adult stature in rural western Ireland. American Journal of Physical Anthropology, 55(1), 81-88. doi:10.1002/ajpa.1330550111
Retzius, G. (1902). Die Körpermasse der Schweden. In G. Retzius & C. M. Fürst (Eds.), Anthropologia Suecica: Neitrage zur Anthropologie der Schweden (pp. 39-84). Stockholm: Gedruckt in Aftonbladets Druckerei.
Roudenko, S. (1914). De mensurations anthropologiques sur les peuplades du nord-ouest de la Sibérie. Bulletins et Mémoires de la Société d'Anthropologie de Paris, 123-143.
Roux, P. (1905). Note Ethnographique sur les peuplades du Haut-Tonkin. Bulletins et Mémoires de la Société d'Anthropologie de Paris, 155-166.
Ruelle, E. (1904). Notes anthropologiques, ethnographiques et sociologiques sur quelques populations noire du 2° territoire militaire de l'Afrique occidentale française. L'Anthropologie, 15, 657–703.
Ruff, C. B., Niskanen, M., Junno, J.-A., & Jamison, P. (2005). Body mass prediction from stature and bi-iliac breadth in two high latitude populations, with application to earlier higher latitude humans. Journal of Human Evolution, 48(4), 381-392.
Sabharwal, K. P., Morales, S., & MeNdez, J. (1966). Body measurements and creatinine excretion among upper and lower socioeconomic groups of girls in Guatemala. Human Biology, 38(2), 131-140. doi:10.2307/41448775
Sadeghi, F., Mazloumi, A., & Kazemi, Z. (2015). An anthropometric data bank for the Iranian working population with ethnic diversity. Applied Ergonomics, 48(0), 95-103. doi:http://dx.doi.org/10.1016/j.apergo.2014.10.009
Sanna, E., & Danubio, M. E. (2009). Are changes in body dimensions of adult females from Italy (Sardinia and Latium) related to secular trend? HOMO - Journal of Comparative Human Biology, 60(5), 451-460.
Schmidt, E., & Bartels, P. (1910). Beiträge zur Anthropologie Südindiens. Archiv für Anthropologie, 30 (NF 9), 90-158.
Schooling, C. M., Jiang, C., Lam, T. H., Thomas, G. N., Heys, M., Lao, X., . . . Leung, G. M. (2007). Height, Its Components, and Cardiovascular Risk Among Older Chinese: A Cross-Sectional Analysis of the Guangzhou Biobank Cohort Study. American Journal of Public Health, 97(10), 1834-1841. doi:10.2105/ajph.2006.088096
Seiner, F., & Staudinger, P. (1912). Beobachtungen und Messungen an Buschleuten. Zeitschrift für Ethnologie, 44(2), 275-288. doi:10.2307/23030964
Shanklin, W. M. (1935). The Anthropology of the Rwala Bedouins. Journal of the Royal Anthropological Institute, 65, 375-390. doi:10.2307/2844067
Shanklin, W. M. (1936). Anthropology of the Akeydat and the Maualy Bedouin. American Journal of Physical Anthropology, 21(2), 217-252. doi:10.1002/ajpa.1330210226
Shapiro, H. L. (1930). The physical characters of the Society Islanders. Memoirs of the Bernice P. Bishop Museum, 11(4), 275-311.
Sidhu, L. S., & Kansal, D. K. (1974). Comparative study of body composition of Jat-Sikhs and Banias of Punjab (India). Zeitschrift fur Morphologie und Anthropologie, 65(3), 276-284. doi:10.2307/25756123
Sloan, A. W., & Masali, M. (1978). Anthropometry of Sherpa men. Annals of Human Biology, 5(5), 453-458. doi:doi:10.1080/03014467800003101
Smirnova, N. S. (1979). Morphological peculiarities of the body frame in different ethnoterritorial groups. In W. A. Stini (Ed.), Physiological and Morphological Adaptation and Evolution (pp. 131-138). The Hague: Mouton Publishers.
Snodgrass, J. J., Leonard, W. R., Tarskaia, L. A., Klimova, T. M., Fedorova, V. I., Baltakhinova, M. E., & Krivoshapkin, V. G. (2015). Body size and proportions among four indigenous Siberian populations: Climatic and social factors [abstract]. American Journal of Physical Anthropology, 156(S60), 292.
Sohn, K. (2015). Is leg length a biomarker of early life conditions? Evidence from a historically short population. American Journal of Human Biology, n/a-n/a. doi:10.1002/ajhb.22682
Spencer, B., & Gillen, F. J. (1899). The Native Tribes of Central Australia. London: Macmillan and Co.
Spencer, B., & Gillen, F. J. (1904). The Northern Tribes of Central Australia. London: Macmillan and Co.
Spielman, R. S., Da Rocha, F. J., Weitkamp, L. R., Ward, R. H., Neel, J. V., & Chagnon, N. A. (1972). The genetic structure of a tribal population, the Yanomama Indians VII. Anthropometric differences among Yanomama villages. American Journal of Physical Anthropology, 37(3), 345-356. doi:10.1002/ajpa.1330370304
Starr, F. (1902). Physical Characters of the Indians of Southern Mexico. Chicago: University of Chicago Press.
Strouhal, E. (1980). Anthropometry of Egyptian Nubians. In I. Schwidetzky, B. Chiarelli, & O. Necrasov (Eds.), Physical Anthropology of European Populations (pp. 197-212). The Hague: Mouton Publishers.
Taha, Z., Jomoah, I. M., & Zadry, H. R. (2009). A study of anthropometric characteristics between Malaysian and Saudi Arabian males aged 20 to 30 years. Journal of Human Ergology, 38(1), 27-32.
Tanner, J. M., Hayashi, T., Preece, M. A., & Cameron, N. (1982). Increase in length of leg relative to trunk in Japanese children and adults from 1957 to 1977: comparison with British and with Japanese Americans. Annals of Human Biology, 9(5), 411-423.
Tarazona-Santos, E., Lavine, M., Pastor, S., Fiori, G., & Pettener, D. (2000). Hematological and pulmonary responses to high altitude in Quechuas: a multivariate approach. American Journal of Physical Anthropology, 111(2), 165-176.
Ten Kate, H. (1887). Observations anthropologiques recueillies dans la Guyane et la Venezuela. Revue d'Anthropologie, 2, 44-68.
Ten Kate, H. (1915a). Mélanges Anthropologiques: II. Insulindiens. L'Anthropologie, 26, 235-245.
Ten Kate, H. (1915b). Mélanges Anthropologiques: III. Indigenes de l'Archipel Timorien. L'Anthropologie, 26, 519-564.
Ten Kate, H. (1917). Mélanges anthropologiques: IV. Indiens d'Amerique du Nord: Deuxieme Partie. L'Anthropologie, 28, 369-401.
Thurston, E. (1896). Anthropology of the Kodas and Totas of the Nilgiri Hills, and of the Brahmans, Kammalans, Pallis and Pariahs of Madras City. Madras Government Museum Bulletin: Anthropology, 4.
Thurston, E. (1897a). The Bagadas of the Nilgiris. Madras Government Museum Bulletin: Anthropology, 2(1), 2-7.
Thurston, E. (1897b). Paniyans of Malabar. Madras Government Museum Bulletin: Anthropology, 2(1), 18-30.
Thurston, E. (1899). Malaialis of the Salem District. Madras Government Museum Bulletin: Anthropology, 2(3), 152-169.
Tildesley, M. L. (1933). The Albanians of the north and south: Introductory account of measurements and photographs taken in 1929. Biometrika, 25(1-2), 21-51. doi:10.1093/biomet/25.1-2.21
Topinard, M. (1870). Rapport sur la population indigène de l'oasis de Biskra. Bulletins de la Société d'anthropologie de Paris, 2(5), 548-555.
Tremearne, A. J. N. (1911). Notes on Some Nigerian Tribal Marks. Journal of the Royal Anthropological Institute, 41, 162-178. doi:10.2307/2843338
Tremearne, A. J. N. (1912). Notes on the Kagoro and Other Nigerian Head-Hunters. Journal of the Royal Anthropological Institute, 42, 136-199. doi:10.2307/2843236
Trevor, J. C. (1947). The Physical Characters of the Sandawe. Journal of the Royal Anthropological Institute, 77(1), 61-78. doi:10.2307/2844536
Ulijaszek, S. J., Lourie, J. A., Taufa, T., & Pumuye, A. (1989). The Ok Tedi Health and Nutrition Project, Papua New Guinea: adult physique of three populations in the North Fly region. Annals of Human Biology, 16(1), 61-74. doi:doi:10.1080/03014468900000172
Vecchi, F. (1977). Morphometric relationships between seventeen tribes of Cyrenaica (Libya): A multivariate study. Journal of Human Evolution, 6(8), 721-727. doi:http://dx.doi.org/10.1016/S0047-2484(77)80102-4
Verneau, R. (1909). Anthropologie et ethnographie. In J. Duchesne-Fournet (Ed.), Mission en Éthiopie (1901-1903) (Vol. 2, pp. 115-353). Paris: Masson et Cie.
Verneau, R. (1916). Résultats anthropologiques de la mission de M. de Gironcourt en l'Afrique occidentale. L'Anthropologie, 27, 47-95; 407-430.
Verneau, R. (1917). Résultats anthropologiques de la mission de M. de Gironcourt en l'Afrique occidentale. L'Anthropologie, 28, 263-283; 537-566.
Vlček, E. (1965). A contribution to the anthropology of the Khalkha-Mongols: the anthropologists and physicians report on the Czechoslovak-Mongolian archeological expedition in the year 1958. Acta Facultatis Rerum Naturalium Universitatis Comenianae: Anthropologia, 9(6-7).
Vogel, K. (1971). Wachstum und Dentition der männlichen Rajput-Jugend in Kulu-Tal (nordindischer Himalaya). Homo, 12, 28-37.
von Luschan, F. (1897). Beiträge zur Völkerkunde der Deutschen Schutzgebiete. Berlin: D. Reimer.
Webb, E., Kuh, D., Peasey, A., Pajak, A., Malyutina, S., Kubinova, R., . . . Bobak, M. (2008). Childhood socioeconomic circumstances and adult height and leg length in central and eastern Europe. Journal of Epidemiology and Community Health, 62(4), 351-357. doi: dx.doi.org/10.1136/jech.2006.056457
Weissenberg, S. (1895). Die südrussichen Juden. Archiv für Anthropologie, 23, 347-423.
Werner, H. (1906). Anthropologische, ethnologische und ethnographische Beobachtungen über die Heikum- und Kungbuschleute. 1 ) nebst einem Anhang über die Sprachen dieser Buschmannstämme. Zeitschrift für Ethnologie, 38(3), 241-268. doi:10.2307/23029958
Wescott, D. J., & Jantz, R. L. (1999). Anthropometric Variation among the Sioux and the Assiniboine. Human Biology, 71(5), 847-858. doi:10.2307/41465782
Widyanti, A., Susanti, L., Sutalaksana, I. Z., & Muslim, K. (2015). Ethnic differences in Indonesian anthropometry data: Evidence from three different largest ethnics. International Journal of Industrial Ergonomics, 47(0), 72-78. doi:http://dx.doi.org/10.1016/j.ergon.2015.02.008
Wilson, H. J., Dickinson, F., Griffiths, P. L., Azcorra, H., Bogin, B., & Varela-Silva, M. I. (2011). How useful is BMI in predicting adiposity indicators in a sample of Maya children and women with high levels of stunting? American Journal of Human Biology, 23(6), 780-789. doi:10.1002/ajhb.21215
Winkler, E. M., & Kirchengast, S. (1994). Body dimensions and differential fertility in !Kung San males from Namibia. American Journal of Human Biology, 6(2), 203-213. doi:10.1002/ajhb.1310060208
Wisner, A., & Monod, H. (1963). Quelques données anthropométriques concernant un groupe de cent femmes françaises. Biotypologie, 24, 165-176.
Yadav, R., Tewari, V. K., & Prasad, N. (1997). Anthropometric data of Indian farm workers — a module analysis. Applied Ergonomics, 28(1), 69-71. doi:http://dx.doi.org/10.1016/S0003-6870(96)00022-1
Živičnjak, M., Narančić, N. S., Szirovicza, L., Franke, D., Hrenović, J., & Bišof, V. (2003). Gender-Specific Growth Patterns for Stature, Sitting Height and Limbs Length in Croatian Children and Youth (3 to 18 Years of Age). Collegium Antropologicum, 27(1), 321-334.
